# Supplementary material for: The eating disorder examination questionnaire for adults from the Mexican general population: Reliability and validity
Source: PLoS One. 2022 Apr 7;17(4):e0266507. doi: 10.1371/journal.pone.0266507 (PMC8989200; doi:10.1371/journal.pone.0266507)
Supplement: S1 Dataset — (XLSX) [file pone.0266507.s001.xlsx]

## Sheet: Data
study	id	collector	administration	sex	age	living	education	studying	diagnosis	edeq_i01	edeq_i02	edeq_i03	edeq_i04	edeq_i05	edeq_i06	edeq_i07	edeq_i08	edeq_i09	edeq_i10	edeq_i11	edeq_i12	edeq_i13	edeq_i14	edeq_i15	edeq_i16	edeq_i17	edeq_i18	edeq_i19	edeq_i20	edeq_i21	edeq_i22	edeq_i23	edeq_i24	edeq_i25	edeq_i26	edeq_i27	edeq_i28	edeq14_overall	edeq_dr	edeq_ec	edeq_ac	edeq_swoe	bsq_i01	bsq_i02	bsq_i03	bsq_i04	bsq_i05	bsq_i06	bsq_i07
1	2	1	2	1	32	104	2	0	0	1	0	1	1	0	0	0	0	0	0	6	6	0	0	0	0	0	0	0	0	0	0	0	0	0	2	3	0	8	3	0	5	0	3	2	1	1	1	2	1
1	5	1	2	2	25	102	6	0	0	6	0	5	5	0	6	0	0	0	4	2	5	1	1	1	0	0	3	0	1	0	4	4	0	5	3	3	3	39	16	1	14	8	6	5	2	4	1	2	1
1	6	1	2	2	26	102	6	0	0	1	0	0	2	0	0	1	0	1	2	1	0	2	1	1	0	0	0	0	1	2	1	1	0	1	2	3	3	19	3	5	9	2	4	5	4	2	3	3	1
1	7	1	2	1	21	214	3	1	0	1	0	0	0	0	0	0	0	0	0	1	0	5	0	0	0	0	1	0	0	0	0	0	0	1	3	2	2	9	1	0	8	0	3	3	1	2	1	2	1
1	8	1	2	2	21	229	3	1	0	0	0	0	0	0	6	0	0	0	0	0	0	2	0	0	0	0	0	0	0	0	0	0	0	0	0	0	0	0	0	0	0	0	1	1	1	1	1	1	1
1	9	1	2	1	21	106	3	1	0	3	1	3	0	0	2	0	0	0	3	1	2	15	0	2	0	0	0	0	1	0	1	1	0	2	2	1	2	16	6	1	7	2	3	4	3	2	1	1	1
1	10	1	2	1	21	106	3	1	0	3	0	1	1	0	0	0	0	0	0	3	1	3	0	3	0	0	6	0	0	0	1	2	0	3	3	4	3	22	5	0	13	3	4	3	4	4	3	4	3
1	11	1	2	1	19	222	3	1	0	5	0	5	1	0	6	0	0	1	3	6	4	0	0	1	0	0	0	1	1	0	2	2	0	6	6	4	5	39	11	3	21	4	6	5	5	6	2	1	1
1	12	1	1	1	28	113	6	1	0	4	0	1	1	0	4	0	0	2	2	1	1	2	1	1	0	0	0	0	1	0	1	1	0	0	1	2	2	16	6	3	5	2	3	2	3	3	2	3	2
1	13	1	1	2	25	206	6	1	0	6	1	5	5	0	0	0	0	0	2	2	4	1	1	0	0	0	0	0	0	0	2	2	0	4	1	2	1	28	16	0	8	4	3	3	3	1	1	3	2
1	15	1	2	1	18	223	3	1	0	6	1	0	0	0	1	0	0	0	3	2	1	2	2	2	0	0	0	0	0	2	2	3	0	2	5	4	1	26	6	2	12	5	5	3	6	2	1	3	1
1	16	1	2	1	51	114	3	0	0	6	1	6	5	0	0	0	0	0	0	6	6	10	10	10	0	0	0	0	0	0	0	0	0	6	6	6	4	39	17	0	22	0	6	4	4	1	1	1	1
1	18	1	2	1	42	114	2	0	0	2	0	1	4	0	0	0	1	1	3	6	6	6	3	15	0	0	0	0	1	0	1	1	5	6	6	6	6	35	7	2	24	2	4	3	3	3	1	4	1
1	21	1	2	1	42	114	6	0	0	4	0	2	5	0	0	0	0	0	0	0	5	0	0	0	0	0	0	0	0	0	2	2	0	6	6	6	6	39	11	0	24	4	6	6	3	4	3	6	5
1	22	1	1	1	45	231	1	0	0	6	1	6	6	0	6	0	0	1	1	1	6	0	0	0	0	0	0	0	0	0	2	2	0	0	6	6	2	37	18	1	14	4	6	6	6	6	1	3	1
1	23	1	1	1	41	220	6	0	0	1	0	1	1	0	0	0	0	1	1	6	5	4	2	2	0	0	0	0	1	2	2	2	2	5	5	5	4	30	3	4	19	4	4	4	4	3	2	3	3
1	25	1	1	2	61	114	1	0	0	0	0	0	0	0	0	0	0	0	0	0	0	0	0	0	0	0	0	0	0	0	0	0	0	0	0	0	0	0	0	0	0	0	1	1	1	1	1	1	1
1	26	1	2	1	21	104	3	1	0	1	0	1	0	0	0	0	0	0	1	2	3	0	0	0	0	0	5	0	0	0	1	1	0	2	2	2	1	11	2	0	7	2	4	3	2	4	2	2	1
1	27	1	9	1	21	214	3	1	0	1	0	1	0	6	6	0	0	1	3	1	1	0	0	0	0	0	0	0	1	0	4	4	4	2	5	5	5	29	2	2	17	8	3	6	5	5	2	3	1
1	29	1	1	1	22	104	3	1	0	1	0	0	0	0	1	0	0	0	0	1	0	2	0	0	0	0	0	0	1	0	0	0	1	1	1	0	2	6	1	1	4	0	2	2	3	2	1	2	1
1	30	1	2	1	21	109	3	1	0	0	0	0	0	1	5	1	1	2	3	5	5	5	5	10	0	0	0	1	3	0	2	2	1	3	4	3	3	24	0	7	13	4	4	4	3	4	2	3	2
1	31	1	2	1	22	109	3	1	0	3	2	3	3	0	3	0	0	0	3	3	3	3	2	3	0	0	0	1	1	1	3	3	2	2	2	1	3	26	9	3	8	6	3	3	3	3	2	2	2
1	33	1	2	2	20	206	3	1	0	1	0	0	2	1	0	0	0	2	3	6	1	22	8	20	0	0	3	0	1	1	0	0	0	2	1	1	1	12	3	4	5	0	2	2	3	2	1	2	1
1	34	1	1	1	43	108	3	0	0	6	0	0	6	0	6	0	0	6	6	6	6	0	3	0	0	0	0	0	3	1	2	2	4	6	6	5	6	49	12	10	23	4	4	6	3	3	2	3	1
1	35	1	1	2	27	116	6	0	0	3	0	2	0	0	3	4	0	1	2	2	1	10	10	10	0	0	8	0	5	0	1	2	0	2	2	1	2	26	5	10	7	3	3	3	4	3	2	2	1
1	36	1	2	1	19	109	3	1	0	0	0	0	0	0	0	0	0	0	0	0	0	0	0	5	0	0	0	0	0	0	0	0	0	0	0	2	0	2	0	0	2	0	1	4	3	3	1	1	1
1	38	1	2	2	25	114	3	1	0	6	0	6	5	0	0	0	0	1	2	6	3	0	0	0	0	0	0	1	1	1	3	2	0	2	2	1	0	30	17	4	5	5	4	4	2	3	1	3	3
1	39	1	2	1	25	106	3	1	0	1	1	3	2	0	1	0	0	1	1	1	2	2	1	1	0	0	0	0	1	0	2	0	0	2	2	2	3	17	6	2	9	2	3	2	3	3	1	2	1
1	40	1	2	1	46	223	7	1	0	6	0	6	0	0	0	0	0	0	6	6	6	0	0	0	0	0	0	0	0	0	4	4	3	5	4	3	3	35	12	0	15	8	4	4	3	3	1	2	1
1	41	1	2	1	27	214	6	0	0	0	0	0	0	0	0	0	0	0	0	1	6	0	0	0	0	0	0	0	0	0	2	2	2	4	4	3	3	18	0	0	14	4	3	2	1	3	1	1	1
1	42	1	2	2	42	106	9	0	0	6	0	0	0	0	0	0	0	0	0	0	0	2	0	0	0	0	0	0	0	0	0	0	0	0	2	2	0	10	6	0	4	0	1	1	1	1	1	1	1
1	43	1	2	1	41	109	7	0	0	5	0	4	4	6	6	0	0	0	6	6	6	1	1	1	0	0	0	0	1	0	2	2	1	5	5	5	5	38	13	1	20	4	5	6	5	4	2	5	1
1	44	1	1	1	20	107	3	1	0	6	4	4	2	0	0	0	1	0	1	5	2	1	1	1	0	0	0	0	2	0	5	5	1	3	2	1	1	31	12	2	7	10	2	3	4	5	3	2	2
1	45	1	1	2	29	223	3	0	0	1	0	3	0	0	0	0	0	0	1	0	0	0	0	0	0	0	0	0	0	0	0	2	0	0	0	0	0	8	4	0	0	2	1	2	2	1	1	1	1
1	47	1	2	2	68	108	3	0	0	0	0	0	0	0	0	0	0	0	0	0	0	3	0	1	0	0	0	0	0	0	0	0	4	1	1	0	1	3	0	0	3	0	1	2	2	2	1	1	1
1	49	1	2	2	18	116	3	1	0	0	1	0	0	0	1	0	0	0	0	0	0	3	0	2	0	0	0	0	0	0	0	0	0	0	0	0	0	0	0	0	0	0	1	2	1	2	1	1	1
1	50	1	1	1	21	116	3	1	0	6	0	6	6	0	6	0	0	0	0	6	6	0	0	0	0	0	0	0	1	0	0	0	0	6	2	3	4	34	18	1	15	0	6	3	3	3	1	3	1
1	51	1	1	1	21	222	3	1	0	0	0	1	0	0	6	0	0	3	6	1	1	4	4	4	0	0	0	0	1	0	2	2	0	2	2	2	2	17	1	4	8	4	3	4	1	3	1	3	1
1	52	1	2	1	22	104	3	1	0	2	3	2	2	4	1	0	0	1	1	6	2	18	10	0	0	0	0	0	1	0	6	6	4	6	6	6	6	44	6	2	24	12	5	4	4	6	6	6	6
1	54	1	1	1	19	104	3	1	0	3	0	6	4	0	3	3	3	0	2	3	3	2	2	0	0	0	0	0	1	0	2	2	1	4	3	2	2	32	13	4	11	4	3	3	3	3	3	3	2
1	55	1	1	2	20	104	3	1	0	0	0	0	0	0	1	2	0	0	6	2	6	2	2	2	0	0	10	0	0	1	4	4	0	3	4	1	1	20	0	3	9	8	2	4	3	2	2	1	1
1	57	1	1	2	22	223	6	9	0	4	4	4	4	4	6	0	4	6	6	5	6	10	10	10	0	0	0	0	4	3	4	4	2	4	4	4	4	49	12	13	16	8	4	4	4	5	4	4	1
1	58	1	1	2	24	223	3	1	1	2	0	2	0	0	3	0	0	2	3	4	3	6	6	4	0	0	2	0	2	3	3	2	2	4	4	3	3	29	4	7	14	5	3	4	4	3	1	4	2
1	59	1	1	1	37	104	3	0	0	0	0	0	6	0	3	0	0	0	0	6	6	0	0	0	0	0	0	0	0	0	0	0	0	0	0	1	1	8	6	0	2	0	5	3	1	2	1	1	1
1	60	1	1	1	35	104	3	0	0	1	0	1	2	0	2	0	0	0	3	3	6	0	0	0	0	0	0	0	1	2	2	0	0	5	5	4	4	25	4	3	18	2	3	6	3	3	2	4	1
1	62	1	1	1	18	222	3	0	0	2	0	1	0	0	0	0	0	1	2	3	3	8	5	12	0	0	0	0	2	4	5	5	4	6	0	2	2	30	3	7	10	10	5	5	4	4	2	5	1
1	63	1	9	1	19	215	3	9	0	1	0	3	0	0	0	0	0	0	2	2	2	0	0	0	0	0	0	0	0	0	0	1	0	3	2	1	2	14	4	0	8	1	1	3	1	2	1	1	3
1	65	1	2	1	21	106	3	1	0	2	0	2	0	2	2	0	0	0	6	6	6	28	28	28	0	14	7	0	1	1	3	3	2	6	4	4	5	31	4	2	19	6	6	4	5	3	2	5	1
1	66	1	2	2	21	110	6	0	0	5	0	5	0	0	0	0	0	0	1	0	1	4	2	2	0	0	0	1	2	0	1	2	0	0	1	0	0	18	10	3	1	3	2	3	3	3	1	1	1
1	67	1	2	2	22	199	3	1	0	0	0	0	0	0	1	0	0	0	0	0	0	1	0	1	0	0	0	0	0	0	2	0	0	2	1	1	0	4	0	0	4	2	1	1	1	3	1	1	1
1	69	1	2	1	22	110	3	1	0	1	0	1	0	0	2	4	4	6	6	6	6	3	3	3	0	0	0	2	5	4	6	6	2	6	6	6	6	59	2	21	24	12	4	5	6	6	4	6	1
1	70	1	9	1	22	102	6	0	0	1	0	3	1	0	4	0	0	0	3	1	3	0	0	0	0	0	0	0	1	0	2	2	0	2	1	0	2	15	5	1	5	4	4	2	4	4	1	2	1
1	72	1	1	1	22	109	3	1	0	0	0	0	0	0	1	0	0	0	1	1	1	1	1	0	0	0	0	0	0	0	2	1	0	1	1	1	1	6	0	0	4	3	1	1	2	1	1	1	1
1	73	1	2	1	22	109	3	1	0	1	0	0	1	0	0	1	0	0	0	1	0	8	0	0	0	0	0	0	0	0	4	3	0	1	1	1	0	12	2	1	3	7	2	3	3	1	1	1	1
1	74	1	2	1	28	106	3	1	0	0	0	0	0	0	6	0	0	0	0	1	0	0	0	0	0	0	0	0	0	0	1	0	1	1	0	2	1	4	0	0	4	1	1	1	1	2	1	1	2
1	75	1	2	1	20	113	3	1	0	3	2	1	3	0	2	0	1	1	0	2	2	2	1	2	0	4	7	1	0	0	2	1	0	2	1	1	1	16	7	2	5	3	3	3	1	1	2	3	1
1	76	1	2	1	21	214	3	1	0	0	0	0	0	0	0	0	0	6	6	6	6	28	28	15	0	4	2	2	1	4	6	6	6	6	6	6	6	49	0	13	24	12	6	6	6	6	6	5	1
1	77	1	2	1	19	214	3	1	0	0	1	1	0	0	1	0	0	0	0	0	0	5	3	5	0	0	2	0	1	1	0	0	1	1	1	1	1	7	1	2	4	0	2	2	2	1	1	1	1
1	78	1	2	1	19	111	3	1	0	0	0	0	0	0	0	0	0	0	0	0	0	3	1	0	0	0	0	0	0	0	0	0	0	0	0	0	0	0	0	0	0	0	1	1	1	1	1	1	1
1	83	1	2	2	21	116	3	0	0	3	0	0	0	0	3	0	0	0	3	6	3	2	0	1	0	0	12	0	1	0	2	2	0	4	1	2	1	16	3	1	8	4	4	3	4	3	1	3	2
1	84	1	1	2	20	114	3	1	0	0	0	0	0	0	0	0	0	0	0	0	0	4	0	0	0	0	0	0	0	0	0	0	1	1	0	2	1	4	0	0	4	0	3	1	2	1	1	1	1
1	85	1	2	1	20	223	3	1	1	6	2	2	0	0	6	0	2	0	6	6	6	6	4	4	0	3	0	0	2	0	6	6	4	6	6	5	5	44	8	2	22	12	6	6	3	5	3	4	4
1	86	1	2	1	20	109	3	1	0	0	0	0	0	0	1	0	0	0	0	1	1	15	2	2	0	0	0	0	1	0	0	0	0	0	0	1	0	2	0	1	1	0	1	2	2	1	1	1	1
1	87	1	2	1	20	106	3	1	0	1	0	0	1	0	1	0	0	0	0	0	1	20	0	0	0	0	0	0	0	0	0	0	0	1	1	1	0	5	2	0	3	0	2	3	2	1	1	1	1
1	88	1	2	1	20	104	3	1	0	1	0	1	0	0	6	0	0	0	3	3	6	0	0	0	0	0	0	0	1	0	3	3	0	4	3	4	0	20	2	1	11	6	5	6	6	6	2	1	1
1	89	1	2	1	20	109	3	1	0	5	0	5	5	0	4	0	0	0	1	2	4	0	0	0	0	0	0	0	1	0	2	2	0	4	3	2	2	31	15	1	11	4	6	6	1	2	1	4	1
1	91	1	1	1	21	104	3	1	0	0	0	0	0	0	0	0	0	0	0	1	0	0	0	0	0	0	0	0	0	0	0	0	0	2	2	0	0	4	0	0	4	0	2	1	1	1	1	1	1
1	92	1	1	1	23	101	3	0	0	0	0	6	6	0	6	0	0	0	6	1	0	0	0	0	0	0	2	0	1	0	2	0	0	4	1	1	1	20	12	1	7	2	4	5	3	4	1	3	1
1	93	1	2	1	18	213	3	1	0	3	1	4	1	0	4	1	2	3	6	3	5	0	0	0	0	0	0	0	3	1	5	6	2	3	5	5	6	47	8	8	19	11	5	5	5	5	3	5	1
1	94	1	2	2	18	231	3	1	0	0	0	0	0	0	2	0	0	0	0	1	0	6	0	1	0	0	0	0	0	0	0	0	0	1	1	1	1	4	0	0	4	0	2	1	6	3	1	1	1
1	95	1	2	1	23	109	3	1	0	0	0	0	0	0	0	0	0	0	0	0	0	0	0	0	0	0	0	0	0	0	0	0	0	1	0	0	0	1	0	0	1	0	1	1	1	2	1	1	1
1	96	1	2	1	24	227	6	0	1	3	0	4	1	0	3	0	0	1	1	6	6	6	4	6	0	0	0	0	4	0	2	6	4	6	6	5	5	47	8	5	22	8	6	4	3	3	1	3	1
1	97	1	2	1	22	231	3	1	0	0	0	0	0	0	0	0	0	0	0	0	0	10	0	5	0	0	0	0	0	0	0	0	0	0	0	0	0	0	0	0	0	0	1	1	1	1	1	1	1
1	98	1	2	1	20	206	3	1	0	0	0	0	0	0	0	0	0	0	0	0	0	0	0	0	0	0	0	0	0	0	0	0	0	0	0	0	0	0	0	0	0	0	3	1	1	1	1	1	1
1	99	1	2	2	22	102	6	1	0	1	0	1	2	0	5	0	0	3	5	6	6	10	2	1	0	0	0	0	1	0	0	0	0	6	6	0	3	23	4	4	15	0	4	5	3	3	1	2	1
1	100	1	2	2	47	106	6	0	0	0	0	0	0	0	0	0	0	0	0	0	0	0	0	0	0	0	0	0	0	0	0	0	0	0	0	0	0	0	0	0	0	0	1	1	1	1	1	1	1
1	101	2	2	2	23	109	3	1	1	0	0	0	0	0	0	0	0	0	0	6	0	10	0	0	0	0	0	0	0	0	3	3	4	4	4	1	2	17	0	0	11	6	2	1	2	2	1	2	1
1	102	2	2	1	21	104	3	1	1	0	0	0	0	0	6	0	0	1	1	2	1	7	3	1	0	0	0	0	0	0	2	2	0	1	1	3	4	14	0	1	9	4	2	2	3	3	1	3	1
1	103	2	2	1	20	103	3	1	1	5	0	3	0	0	6	0	0	2	3	3	3	2	2	2	1	0	0	0	4	0	2	2	2	4	4	3	3	32	8	6	14	4	4	4	4	4	1	3	1
1	105	2	2	1	21	114	3	1	1	6	5	6	4	2	6	1	1	5	6	6	6	8	8	10	0	0	0	0	5	1	5	5	2	4	4	5	5	56	16	12	18	10	4	5	3	4	3	4	2
1	106	2	1	2	22	110	3	1	0	6	3	4	4	2	5	0	4	3	6	4	6	7	7	1	0	4	20	2	5	2	6	5	3	3	3	3	3	48	14	12	12	11	3	4	4	2	3	3	3
1	107	2	1	1	20	104	3	1	1	6	4	4	4	4	1	4	6	6	6	6	6	8	8	2	1	4	8	0	3	3	3	4	3	6	5	5	4	58	14	16	20	7	4	5	6	4	3	4	3
1	108	2	2	2	20	107	3	1	0	0	0	0	0	0	1	0	1	1	3	3	3	3	3	3	0	0	3	0	2	0	2	2	0	2	2	3	2	16	0	3	9	4	3	3	3	2	1	3	1
1	109	2	2	2	20	116	3	1	0	0	0	1	0	0	1	0	0	0	1	1	1	3	0	2	0	0	0	0	0	0	0	0	0	6	0	3	3	13	1	0	12	0	1	1	2	1	2	2	1
1	110	2	2	2	20	104	3	1	0	0	0	0	0	0	6	0	0	0	0	2	6	28	0	0	0	0	28	0	0	0	0	1	0	0	0	0	2	4	0	0	2	1	1	1	1	1	1	1	2
1	112	2	2	1	19	111	3	1	0	0	0	2	1	0	1	0	0	1	1	3	4	0	0	2	0	0	0	0	6	0	3	4	6	6	6	6	6	42	3	7	24	7	6	6	6	6	3	6	6
1	113	2	2	2	18	114	3	1	0	0	0	6	0	0	6	0	0	0	6	6	6	5	3	3	0	0	0	0	1	2	4	3	0	3	3	4	2	27	6	3	12	7	4	4	3	4	2	3	1
1	114	2	1	1	20	114	3	1	0	4	2	3	4	2	0	0	0	5	4	6	2	6	3	3	0	2	0	2	1	0	1	2	4	4	4	5	6	42	11	8	19	3	5	5	4	3	2	5	2
1	115	2	1	1	21	104	3	0	1	0	0	0	0	0	0	0	0	0	0	0	0	28	0	28	0	0	0	0	0	0	0	0	0	0	0	0	0	0	0	0	0	0	1	1	1	1	1	1	1
1	116	2	1	1	20	104	3	1	0	0	0	6	0	0	0	0	0	0	1	1	0	4	0	0	0	0	0	0	0	0	2	1	0	2	1	0	0	11	6	0	3	3	2	3	1	1	1	1	1
1	118	2	1	1	20	114	3	1	1	0	0	0	0	0	0	0	0	0	0	6	0	0	0	0	0	0	0	0	0	0	0	0	0	2	2	0	0	4	0	0	4	0	2	5	1	5	1	5	1
1	119	2	2	1	20	114	3	1	0	0	0	0	0	0	1	0	0	0	0	3	1	5	0	0	0	0	0	0	1	0	2	2	1	2	2	3	2	14	0	1	9	4	3	3	2	4	2	3	2
1	120	2	1	1	21	104	3	1	0	6	3	3	4	4	6	2	3	4	6	6	6	20	15	6	3	6	13	1	4	4	6	6	4	6	6	6	6	64	13	15	24	12	6	6	6	6	4	5	1
1	122	2	1	1	21	108	3	1	0	1	1	1	2	1	1	0	0	1	2	2	2	0	0	3	0	0	3	0	1	0	3	3	2	2	2	4	4	24	4	2	12	6	3	4	4	3	1	2	3
1	123	2	2	2	21	101	3	1	0	1	1	0	1	0	5	1	1	1	1	1	1	7	5	10	0	0	0	0	1	1	1	1	1	3	3	2	2	18	2	4	10	2	3	3	4	3	2	3	1
1	125	2	2	1	25	114	3	1	0	3	0	3	1	1	1	0	0	0	1	1	0	2	1	1	0	1	0	1	1	1	1	0	1	1	1	0	1	13	7	3	3	1	3	3	3	2	1	2	1
1	126	2	1	1	22	104	3	1	0	1	0	1	0	1	1	0	0	1	1	2	1	3	3	3	0	0	0	1	4	1	3	3	6	2	2	4	4	27	2	7	12	6	5	5	5	4	4	4	4
1	127	2	1	1	22	104	3	1	0	0	0	0	0	0	0	0	0	0	0	0	0	0	0	0	0	0	0	0	0	0	0	0	5	1	1	0	0	2	0	0	2	0	2	3	3	3	1	2	1
1	128	2	1	2	23	103	6	1	0	1	0	1	0	0	0	0	0	1	0	0	0	0	0	1	0	0	1	0	1	0	0	0	0	0	0	0	0	4	2	2	0	0	1	1	2	2	1	1	1
1	129	2	1	1	22	104	3	1	0	6	1	6	6	3	6	6	6	6	6	4	6	5	4	0	1	1	0	0	4	3	5	4	6	6	5	6	5	67	18	19	22	9	4	6	6	5	4	4	3
1	130	2	1	1	23	104	3	0	0	2	0	1	1	0	1	0	0	0	3	3	1	5	0	10	0	0	2	0	2	0	0	0	6	3	2	2	1	14	4	2	8	0	4	4	3	2	1	3	1
1	131	2	2	1	22	104	3	1	0	1	0	0	0	0	1	0	0	0	1	1	0	1	0	0	0	0	0	0	0	0	0	0	1	0	1	1	0	3	1	0	2	0	1	2	1	1	1	1	1
1	132	2	2	1	20	111	3	1	0	3	0	3	0	0	0	0	0	0	1	1	0	0	0	0	0	0	0	0	1	0	4	4	2	2	1	2	2	22	6	1	7	8	2	3	2	3	1	2	1
1	133	2	2	1	20	111	3	1	0	2	0	5	0	0	0	0	1	1	4	6	6	3	3	0	0	0	0	0	2	2	4	5	4	5	5	5	4	41	7	5	19	9	4	3	4	4	2	3	1
1	134	2	1	2	22	109	3	1	0	6	1	3	3	0	4	0	0	0	1	1	1	7	4	7	0	0	2	0	0	0	3	3	0	2	4	3	3	30	12	0	12	6	3	3	1	2	2	2	1
1	135	2	2	2	20	218	3	1	0	6	1	4	4	0	6	0	0	0	4	6	6	0	0	0	0	0	0	0	1	2	2	3	0	5	5	5	3	41	14	3	18	5	3	4	5	3	3	3	1
1	136	2	1	1	19	104	3	1	0	3	0	1	3	0	3	0	0	0	0	1	0	2	0	0	0	0	0	0	0	0	0	1	0	4	0	0	0	13	7	0	4	1	4	2	2	1	1	1	2
1	137	2	1	2	19	106	3	1	0	1	1	0	0	0	0	0	0	0	0	0	0	5	0	0	0	0	0	0	1	0	2	0	0	0	0	0	0	2	1	1	0	2	3	2	1	2	1	1	1
1	138	2	2	1	19	113	3	1	0	1	0	3	0	0	3	0	0	0	1	0	2	7	5	1	0	0	0	0	0	0	0	0	0	0	1	0	0	5	4	0	1	0	2	2	2	3	1	2	1
1	139	2	2	1	19	115	3	1	0	6	0	6	6	0	0	0	0	2	6	2	6	0	0	0	0	0	0	0	0	0	0	0	0	1	1	1	0	23	18	2	3	0	6	6	2	2	1	1	2
1	140	2	2	1	22	114	3	1	0	1	0	5	6	0	2	0	0	0	1	1	2	2	2	2	0	0	0	0	1	0	0	1	1	1	1	1	5	23	12	1	8	1	2	3	2	1	1	2	2
1	141	2	2	1	24	116	3	1	0	2	0	0	0	0	3	0	0	0	0	0	1	0	0	0	0	0	0	0	0	0	2	3	0	5	5	3	0	21	2	0	13	5	5	3	3	3	3	3	3
1	142	2	2	1	23	109	3	1	0	3	0	3	3	0	3	0	0	0	0	6	3	0	0	0	0	0	0	0	0	0	2	2	0	2	2	2	2	21	9	0	8	4	3	3	3	3	1	3	2
1	143	2	2	1	28	104	3	1	0	0	0	0	0	0	0	0	0	6	0	0	0	0	0	0	0	0	0	0	0	0	0	0	0	0	0	0	0	6	0	6	0	0	1	1	1	1	1	1	1
1	145	2	1	2	18	104	3	1	0	0	0	0	0	0	6	1	0	0	1	0	0	0	0	0	0	0	0	0	0	1	1	2	2	2	2	2	3	15	0	2	9	3	2	2	1	3	1	2	2
1	146	2	1	2	24	114	3	1	0	1	0	0	0	0	1	0	0	0	0	1	1	0	0	2	0	0	0	0	0	0	1	1	0	1	1	1	1	7	1	0	4	2	3	1	1	1	1	1	1
1	147	2	1	2	24	104	6	0	0	1	6	1	0	0	0	0	0	0	0	1	0	2	3	4	0	0	0	1	3	3	3	3	3	3	3	3	3	27	2	7	12	6	3	3	3	4	3	3	3
1	149	2	1	1	19	114	3	1	0	0	0	0	0	0	0	0	0	0	0	0	0	0	0	0	0	0	0	0	0	0	0	0	0	0	0	0	0	0	0	0	0	0	1	1	1	1	1	1	1
1	150	2	1	1	19	109	3	1	0	0	0	0	0	0	0	0	0	0	0	0	0	2	0	0	0	0	0	0	0	0	0	0	0	0	0	0	0	0	0	0	0	0	1	1	1	1	1	1	1
1	151	2	2	2	34	114	6	0	0	1	0	5	0	0	3	0	0	0	1	1	3	4	0	0	0	0	2	0	1	0	1	0	0	2	3	1	0	13	6	1	6	1	3	2	1	1	1	1	1
1	152	2	2	1	25	104	6	0	0	1	1	1	1	0	6	0	0	6	6	1	1	20	0	0	0	0	0	0	1	0	2	2	4	4	4	2	4	28	3	7	14	4	3	3	3	3	1	3	3
1	153	2	2	2	25	214	6	0	0	0	0	0	0	0	0	0	0	0	0	0	0	3	0	0	0	0	0	0	0	0	0	0	0	1	1	1	1	4	0	0	4	0	1	1	1	2	1	1	1
1	154	2	2	2	54	106	7	0	0	1	0	0	1	0	1	1	0	0	0	0	0	3	0	5	0	0	0	0	0	0	0	0	0	0	0	0	0	3	2	1	0	0	1	1	3	2	2	1	1
1	155	2	2	1	23	107	3	0	0	0	0	0	1	0	1	0	0	0	0	1	0	2	0	2	0	0	0	0	0	0	1	2	0	1	1	0	0	7	1	0	2	3	3	2	1	2	2	1	1
1	156	2	1	1	21	113	3	1	0	3	0	2	1	1	1	0	1	3	3	3	3	3	1	1	0	0	0	0	1	0	4	4	2	5	5	5	2	35	6	4	17	8	4	4	4	4	3	4	3
1	158	2	1	2	22	111	6	0	0	1	0	1	2	1	1	2	1	2	1	2	1	4	2	2	1	2	1	2	1	2	3	3	2	3	3	3	2	30	4	9	11	6	3	3	4	3	4	3	3
1	159	2	1	2	29	103	3	0	0	0	0	0	0	0	1	0	0	0	6	0	0	1	1	2	0	0	0	0	0	0	0	0	0	4	1	4	0	9	0	0	9	0	1	1	1	2	1	1	1
1	160	2	2	2	49	103	3	0	0	0	0	1	1	0	1	0	0	1	0	1	1	2	2	2	0	0	3	1	1	1	0	1	0	0	3	4	3	18	2	4	10	1	3	2	4	4	3	3	1
1	161	2	2	1	18	103	3	0	1	6	0	5	6	4	6	6	4	6	6	6	6	1	1	1	0	0	0	0	3	3	6	6	1	2	6	4	4	63	17	18	16	12	4	6	5	3	5	5	6
1	163	2	2	1	19	103	3	1	0	1	0	1	1	0	1	6	3	1	6	6	2	5	5	6	0	0	0	1	3	3	3	3	2	5	5	5	5	43	3	14	20	6	4	4	5	5	5	4	1
1	164	2	2	2	25	103	6	0	0	0	0	0	0	0	1	0	0	0	0	1	0	0	0	0	0	0	0	0	0	0	0	0	0	0	0	1	0	1	0	0	1	0	1	1	1	1	1	2	1
1	165	2	1	1	24	103	6	0	0	6	0	6	6	0	6	0	0	0	6	6	6	0	0	0	0	1	0	0	0	0	3	3	0	4	4	4	4	40	18	0	16	6	4	3	1	1	1	1	1
1	166	2	2	1	25	103	7	0	0	1	1	1	1	6	6	0	2	6	2	6	6	20	5	28	0	0	0	1	4	6	6	5	6	6	6	5	5	52	3	17	22	11	6	5	4	6	3	3	6
1	167	2	1	2	41	199	6	0	0	0	0	1	0	0	0	1	0	1	5	6	6	8	8	20	0	0	1	4	5	4	4	0	2	6	6	6	6	40	1	15	24	4	5	5	3	3	1	4	2
1	168	2	2	1	29	105	6	0	0	6	0	4	5	1	6	0	0	6	0	3	2	7	3	3	0	0	0	0	1	0	0	3	0	2	2	0	0	32	15	7	4	3	3	6	3	3	2	1	1
1	169	2	2	2	29	222	6	0	0	0	0	0	0	0	0	1	1	0	0	0	0	6	0	0	0	0	0	0	0	0	1	1	0	1	1	1	1	7	0	1	4	2	2	1	1	3	1	1	1
1	170	2	1	1	46	104	6	0	0	0	0	0	0	0	1	0	0	0	0	1	3	10	4	4	0	0	0	0	1	0	0	0	1	4	3	3	3	14	0	1	13	0	3	3	4	2	1	3	3
1	172	2	1	1	30	114	6	0	0	0	0	0	0	0	1	0	0	0	1	1	1	0	0	0	0	0	0	0	1	0	0	0	0	0	2	0	0	3	0	1	2	0	2	3	2	1	1	1	1
1	173	2	2	1	35	214	6	0	0	0	0	0	0	0	0	0	0	5	5	4	0	0	0	0	0	0	0	0	0	0	2	2	0	0	0	0	0	9	0	5	0	4	2	3	1	1	1	1	1
1	174	2	2	2	67	103	3	0	0	0	0	0	0	0	0	0	0	0	0	0	0	0	0	0	0	0	0	0	0	0	0	0	0	0	0	0	0	0	0	0	0	0	1	1	1	1	1	1	1
1	175	2	2	1	24	105	6	0	0	0	0	0	0	0	0	0	0	0	1	0	0	0	0	0	0	0	0	0	1	0	0	1	0	0	1	1	1	6	0	1	3	1	2	3	3	2	1	1	1
1	176	2	1	2	48	223	7	0	0	1	0	1	1	0	0	0	1	0	0	2	2	1	0	0	0	0	0	0	0	0	0	0	0	2	3	2	0	10	3	0	7	0	3	3	1	3	1	2	1
1	177	2	1	2	31	103	7	0	0	5	2	5	4	0	0	0	0	0	1	1	6	4	1	1	0	0	0	0	1	0	2	2	0	2	2	1	2	26	14	1	7	4	5	5	3	2	1	2	3
1	179	2	1	2	50	104	6	0	0	0	0	0	0	0	0	0	0	0	0	0	0	0	0	0	0	0	0	0	0	0	0	0	0	0	0	0	0	0	0	0	0	0	1	2	1	1	1	1	1
1	180	2	2	2	52	111	6	0	0	0	0	0	0	0	1	0	0	1	1	0	0	4	0	0	0	0	0	0	0	0	0	4	2	2	2	2	2	17	0	1	8	4	2	3	1	1	1	1	2
1	181	2	2	1	36	101	6	0	0	6	0	6	2	0	6	0	0	0	3	3	6	0	0	0	0	0	0	0	1	0	0	0	0	4	4	0	0	23	14	1	8	0	6	1	1	1	1	1	1
1	182	2	1	1	21	223	3	0	0	6	0	6	0	0	6	0	0	0	6	6	6	3	3	3	0	20	0	0	5	0	6	6	0	6	5	6	6	52	12	5	23	12	6	6	6	6	1	5	5
1	183	2	2	1	36	115	7	0	0	5	0	3	3	0	6	0	0	0	0	6	6	0	0	0	0	0	0	0	0	1	2	2	4	4	4	4	4	32	11	1	16	4	4	3	2	4	1	3	1
1	184	2	2	2	35	102	6	0	0	2	2	1	0	1	0	0	0	0	2	6	6	20	20	20	0	0	0	0	0	0	1	1	0	4	4	2	0	15	3	0	10	2	4	4	4	4	2	1	3
1	185	2	2	2	29	222	6	0	0	6	0	0	6	0	0	0	0	0	0	0	0	0	0	0	0	0	0	0	0	0	1	4	0	0	2	0	0	22	12	0	2	5	4	1	1	3	1	1	1
1	186	2	1	2	38	104	7	1	0	4	0	0	0	0	6	0	0	0	1	6	6	0	0	0	0	0	0	0	0	0	0	0	0	3	2	1	0	10	4	0	6	0	3	3	1	2	1	1	1
1	187	2	2	1	24	109	3	1	0	2	0	1	0	0	0	0	0	0	1	1	1	2	0	0	0	0	0	0	1	0	2	1	0	2	1	1	1	11	3	1	5	3	3	3	2	2	1	2	1
1	188	2	2	1	32	115	6	0	0	1	0	2	2	0	6	0	2	0	0	0	1	2	0	0	0	0	4	0	0	0	0	0	0	2	2	1	0	10	5	0	5	0	3	3	4	2	1	1	1
1	190	2	1	1	25	235	6	0	0	0	0	0	0	0	3	0	0	2	3	3	2	0	0	0	0	0	0	0	0	0	2	2	0	0	2	0	1	9	0	2	3	4	3	3	2	3	1	1	1
1	192	2	2	1	50	102	3	0	0	1	0	1	1	0	1	0	0	0	1	2	6	3	3	3	0	0	0	0	1	2	3	2	0	3	4	4	4	25	3	3	15	5	4	4	5	3	3	3	3
1	193	2	1	1	27	103	6	1	0	2	0	2	2	0	0	0	0	0	1	1	1	0	0	2	0	0	0	0	1	0	2	0	2	0	0	1	0	8	6	1	1	2	3	3	2	2	1	2	1
1	194	2	1	1	21	214	6	1	0	1	0	1	1	0	0	0	0	1	1	2	2	3	2	2	0	0	0	1	1	1	3	3	2	4	4	3	3	27	3	4	14	6	3	4	4	4	3	3	4
1	195	2	1	1	27	114	6	0	0	0	0	0	0	0	0	0	0	0	6	6	0	0	0	18	0	0	0	0	3	0	3	3	1	4	4	1	1	19	0	3	10	6	3	4	4	3	2	2	1
1	196	2	2	1	37	104	7	1	0	0	0	6	0	0	0	0	0	0	0	0	0	0	0	0	0	0	0	0	0	0	0	0	0	0	0	0	0	6	6	0	0	0	1	1	1	1	1	1	1
1	197	2	2	1	33	103	7	0	0	0	0	0	0	0	6	0	0	0	0	0	0	0	0	0	0	0	0	0	0	0	6	6	0	0	0	0	0	12	0	0	0	12	1	3	2	2	1	1	1
1	198	2	1	1	31	106	6	0	0	0	0	0	0	0	1	0	0	0	1	0	1	10	0	0	0	0	0	0	1	0	3	2	4	1	1	1	0	8	0	1	3	5	4	4	3	3	3	2	3
1	199	2	2	2	28	114	6	0	0	2	0	2	1	0	6	0	1	2	6	6	1	2	0	2	0	0	0	0	1	0	1	3	3	3	4	5	2	28	5	3	14	4	4	4	1	3	2	3	1
1	200	2	1	1	27	101	6	0	0	3	3	4	2	0	0	1	0	0	3	4	6	0	0	0	0	0	0	0	1	2	5	5	4	4	4	5	5	41	9	4	18	10	4	4	3	4	3	4	4
1	201	3	1	2	24	114	3	0	0	4	0	4	4	0	6	0	0	0	2	3	4	4	2	1	0	0	1	0	1	1	2	4	2	3	2	2	2	31	12	2	9	6	3	3	3	3	3	3	3
1	203	3	1	1	20	110	3	1	0	5	5	5	5	5	6	0	0	4	4	6	6	8	0	0	0	0	0	0	1	0	6	5	0	6	5	5	5	51	15	5	21	11	6	6	5	5	1	3	1
1	204	3	1	2	18	104	3	1	0	1	1	0	0	0	1	0	0	0	1	1	1	0	0	1	0	0	0	0	1	2	1	2	0	1	1	1	2	13	1	3	5	3	1	2	3	2	2	2	1
1	205	3	1	2	19	223	3	1	0	0	1	0	0	0	0	0	2	0	0	0	0	2	0	0	0	0	0	0	2	3	5	4	4	6	4	5	6	34	0	5	21	9	4	2	1	5	3	1	1
1	206	3	1	2	22	104	3	1	0	6	0	2	0	3	6	0	0	3	6	6	3	2	0	0	0	0	0	0	1	0	3	5	0	6	6	3	6	43	8	4	21	8	5	6	5	5	2	5	4
1	207	3	1	2	19	115	3	1	0	6	6	6	6	0	6	0	0	0	6	6	6	0	0	0	0	0	28	0	1	0	2	2	1	5	5	3	3	39	18	1	16	4	6	5	1	1	1	3	1
1	208	3	1	1	18	103	3	1	0	3	1	0	0	0	4	0	0	0	1	3	6	0	0	0	0	3	0	0	3	0	0	2	0	3	2	5	5	25	3	3	15	2	3	4	3	3	1	3	2
1	210	3	1	1	28	104	3	1	0	0	0	0	0	0	0	0	0	0	1	1	0	5	0	0	0	0	0	0	0	0	1	0	0	1	0	0	0	1	0	0	1	1	2	3	1	2	1	1	1
1	211	3	1	1	29	114	3	0	0	1	0	2	0	0	6	0	1	2	6	2	6	3	1	1	0	0	0	0	1	1	0	0	0	1	1	0	0	9	3	4	2	0	3	4	1	3	1	2	1
1	212	3	1	2	18	110	3	1	0	0	0	0	0	0	0	0	0	0	0	0	0	0	0	1	0	0	4	0	0	0	1	1	0	1	2	0	1	6	0	0	4	2	1	1	1	3	1	1	1
1	213	3	1	1	20	104	3	1	0	6	1	5	3	1	6	0	0	3	6	4	5	9	5	8	1	2	2	1	4	0	4	3	1	5	4	5	5	47	14	8	19	7	5	5	4	5	3	4	3
1	214	3	1	1	29	114	7	0	0	2	0	3	3	0	0	0	1	0	3	5	6	8	0	8	0	0	0	0	1	0	0	0	0	5	5	0	4	23	8	1	14	0	5	4	3	3	1	3	1
1	216	3	1	1	70	104	2	0	1	0	0	0	1	0	5	0	0	0	0	0	0	8	0	0	0	0	0	0	0	0	3	0	0	2	2	2	0	7	1	0	6	3	1	3	1	1	3	1	1
1	217	3	1	1	38	104	6	0	0	4	0	4	1	0	0	0	0	1	1	6	6	3	3	3	0	0	0	0	1	0	3	3	1	5	4	4	4	34	9	2	17	6	4	4	3	3	2	4	2
1	219	3	2	1	43	104	7	0	0	0	0	0	0	0	0	0	0	0	0	0	0	0	0	0	0	0	0	0	0	0	0	0	0	0	0	0	0	0	0	0	0	0	1	1	1	1	1	1	1
1	220	3	2	1	30	223	6	0	0	6	0	4	6	0	5	0	0	4	1	0	2	2	1	2	0	0	25	0	1	0	0	0	0	1	1	0	0	23	16	5	2	0	6	4	3	1	1	2	5
1	221	3	2	1	26	214	6	0	0	2	0	2	0	0	2	0	0	0	1	3	4	0	0	0	0	0	0	0	0	0	2	2	2	4	4	3	2	21	4	0	13	4	3	3	2	2	2	2	1
1	222	3	2	2	27	227	6	0	0	5	0	5	2	0	2	0	0	0	0	0	0	3	1	0	0	0	0	0	1	0	0	0	0	0	0	0	0	13	12	1	0	0	2	1	1	1	1	1	1
1	224	3	2	1	26	214	6	1	0	0	0	0	0	0	1	0	0	0	0	1	0	3	0	0	0	0	0	0	0	0	1	1	0	4	1	0	0	7	0	0	5	2	1	3	3	2	1	1	2
1	225	3	1	2	30	101	6	0	0	1	2	3	2	0	1	1	0	0	0	2	2	30	3	5	0	0	2	0	4	0	0	0	0	0	6	0	0	17	6	5	6	0	1	1	3	1	1	3	1
1	226	3	1	2	22	110	3	0	0	6	0	0	0	0	6	3	0	0	6	3	3	0	0	0	0	0	0	0	1	1	3	3	0	4	4	3	2	30	6	5	13	6	3	4	3	2	3	3	1
1	227	3	1	2	29	231	6	0	0	0	0	3	3	0	3	0	0	0	0	0	0	0	0	0	0	0	0	0	0	0	0	0	0	0	1	1	0	8	6	0	2	0	3	1	2	1	1	1	1
1	228	3	1	2	25	114	6	0	0	0	0	1	1	0	0	0	0	0	1	1	2	2	0	0	0	0	0	0	1	0	2	1	0	2	0	1	0	8	2	1	3	3	3	2	2	1	1	2	1
1	229	3	9	2	18	114	3	1	0	2	2	1	0	0	1	0	0	0	0	2	2	3	0	0	0	0	0	0	0	0	1	1	0	3	2	1	1	12	3	0	7	2	4	3	2	3	1	1	1
1	231	3	2	1	22	104	3	1	0	2	4	1	0	4	1	0	0	2	3	2	1	2	0	0	0	0	0	0	1	0	3	1	6	0	3	1	1	13	3	3	5	4	2	3	3	2	2	2	1
1	232	3	2	1	19	114	3	1	0	0	0	0	0	0	0	0	0	1	1	2	0	4	4	4	0	0	0	0	0	0	1	1	0	1	1	1	1	7	0	1	4	2	1	3	2	3	1	2	1
1	233	3	2	2	18	114	3	1	0	0	0	0	0	0	0	0	0	0	0	0	0	2	0	0	0	0	0	0	0	0	0	0	0	0	0	0	4	4	0	0	4	0	1	1	1	1	1	1	1
1	234	3	1	2	29	114	7	1	0	1	1	1	0	0	0	0	0	0	0	0	0	0	0	2	0	0	2	0	1	0	0	0	1	1	1	0	0	5	2	1	2	0	2	2	3	1	1	2	1
1	235	3	1	1	27	104	2	0	0	3	3	6	6	0	1	0	0	0	6	6	6	2	2	3	0	5	7	0	4	2	6	5	6	6	6	6	6	55	15	6	24	11	6	4	5	4	5	6	3
1	236	3	2	1	22	101	3	1	0	0	0	0	0	0	6	0	0	1	1	1	0	8	3	7	0	0	0	0	0	1	0	1	0	0	1	1	1	7	0	2	3	1	1	4	3	2	2	1	1
1	237	3	2	1	22	101	3	1	0	0	0	0	0	0	3	0	0	1	1	0	0	5	5	2	0	0	0	0	1	1	0	0	0	0	1	1	1	6	0	3	3	0	2	3	3	2	1	1	1
1	238	3	2	2	21	222	3	1	0	2	0	0	0	0	6	0	0	0	6	6	2	7	2	0	0	0	0	0	1	0	2	2	0	4	4	0	3	18	2	1	11	4	3	4	3	3	1	2	3
1	241	3	1	1	39	104	6	0	1	6	0	2	0	0	6	0	0	1	6	6	6	0	0	0	0	0	0	0	3	1	6	6	3	1	6	6	6	44	8	5	19	12	5	6	5	5	3	6	3
1	242	3	1	1	31	104	3	0	0	0	0	1	0	0	0	0	0	0	0	0	0	15	2	10	0	0	0	0	0	0	0	1	0	0	1	1	1	6	1	0	3	1	1	2	1	1	1	1	1
1	243	3	1	1	36	104	3	1	0	0	0	0	0	0	6	0	0	0	0	6	6	0	0	0	0	0	0	0	0	0	0	0	0	0	0	0	0	0	0	0	0	0	3	3	3	3	1	1	3
1	245	3	1	1	40	114	6	0	0	1	0	1	0	0	1	0	0	0	0	0	0	0	0	0	0	0	0	0	0	0	4	3	0	2	2	2	2	16	2	0	8	7	3	2	1	3	1	1	1
1	246	3	1	1	43	104	2	0	0	5	0	0	0	0	0	5	0	0	0	0	0	15	13	13	13	13	13	0	0	0	0	0	0	0	4	0	0	14	5	5	4	0	1	1	1	1	1	1	1
1	247	3	2	1	34	114	2	0	0	0	0	0	0	0	0	0	0	0	1	1	0	0	0	0	0	0	0	0	0	0	1	0	0	1	1	1	1	4	0	0	4	1	1	2	1	2	1	2	3
1	248	3	1	1	43	104	2	0	0	0	0	0	0	0	1	0	0	1	1	2	2	5	0	0	0	0	0	0	0	0	0	0	1	1	1	0	1	4	0	1	3	0	1	3	3	1	1	3	1
1	250	3	2	1	30	104	3	9	0	6	0	0	6	0	6	0	0	1	1	6	6	0	0	0	0	0	0	0	1	0	6	5	6	6	6	6	6	48	12	2	24	11	6	6	5	6	5	4	3
1	251	3	1	2	19	236	3	1	0	0	0	0	0	0	0	0	0	0	0	0	0	0	0	0	0	0	0	0	0	0	0	0	0	0	0	0	0	0	0	0	0	0	1	1	1	1	1	1	1
1	252	3	1	1	22	109	6	0	0	2	0	1	0	0	6	0	0	0	3	6	6	2	0	0	0	0	5	0	1	0	4	4	2	5	5	5	6	33	3	1	21	8	4	3	2	5	1	5	1
1	253	3	2	1	19	116	3	1	0	0	0	0	0	0	0	0	0	0	1	0	0	0	0	0	0	0	0	1	0	0	0	0	0	1	0	0	0	2	0	1	1	0	1	3	1	1	1	1	1
1	254	3	2	1	19	218	3	1	0	0	0	5	0	0	6	0	0	0	6	6	6	5	4	7	0	0	2	1	6	3	6	5	1	6	6	6	6	49	5	10	24	11	6	6	5	6	3	6	1
1	255	3	1	1	23	104	3	0	0	3	1	1	4	0	6	1	2	1	6	6	6	2	1	5	0	0	0	0	0	0	3	4	0	6	6	4	6	40	8	2	22	7	6	6	6	6	3	4	2
1	256	3	1	2	21	113	3	1	0	0	0	0	0	0	1	4	0	2	0	1	0	8	2	4	0	0	0	0	1	0	2	5	0	5	5	5	6	38	0	7	21	7	3	2	3	6	3	3	1
1	257	3	2	1	20	111	3	1	0	4	0	5	5	5	2	4	4	0	4	4	5	0	0	0	0	0	0	0	1	0	6	6	0	2	2	1	0	36	14	5	5	12	4	4	4	3	3	3	3
1	258	3	2	2	20	104	3	1	0	0	0	0	0	0	0	0	0	0	0	0	0	0	0	0	0	0	0	0	1	0	0	0	0	0	0	0	0	1	0	1	0	0	1	2	1	1	1	1	1
1	261	3	1	1	21	101	3	1	0	0	0	0	0	0	1	0	0	0	1	0	0	0	0	2	0	0	0	0	1	0	0	1	0	1	1	0	1	6	0	1	3	1	1	3	1	2	1	1	1
1	262	3	2	1	26	109	6	1	0	3	0	0	0	0	1	0	0	0	1	2	3	0	0	0	0	0	0	0	1	0	2	2	4	1	4	3	2	18	3	1	10	4	3	4	4	3	1	3	1
1	263	3	2	1	23	104	3	1	0	4	0	2	3	0	6	1	0	0	6	6	6	0	0	2	3	0	0	0	3	0	2	2	0	1	5	2	5	30	9	4	13	4	4	4	3	2	1	3	1
1	264	3	2	1	22	103	3	1	0	0	0	0	0	0	1	0	0	0	0	0	0	0	0	0	0	0	0	0	0	0	0	0	0	0	1	0	0	1	0	0	1	0	1	2	1	2	1	1	1
1	265	3	2	1	22	108	3	1	0	1	0	1	1	0	6	0	1	6	6	6	6	5	5	5	0	0	0	0	1	2	4	4	2	4	4	4	4	36	3	9	16	8	6	6	6	6	3	5	1
1	266	3	2	1	20	111	3	1	0	3	3	6	0	3	3	1	6	6	6	6	6	10	5	5	1	2	0	0	4	6	6	6	6	6	5	6	6	61	9	17	23	12	6	6	6	6	4	6	3
1	267	3	2	1	18	111	3	0	0	1	1	3	0	0	3	0	0	0	0	2	3	0	0	2	0	0	0	0	1	0	1	3	0	2	2	2	2	19	4	1	8	4	3	2	3	2	1	3	1
1	268	3	2	1	18	108	3	0	0	0	0	0	0	0	1	0	0	0	0	0	0	0	0	0	0	0	0	0	0	0	0	0	0	4	4	1	3	12	0	0	12	0	1	1	1	4	1	1	1
1	269	3	2	1	18	114	3	1	0	0	0	1	0	0	1	0	0	0	1	1	1	0	0	0	0	0	0	0	0	0	0	0	0	1	0	0	0	2	1	0	1	0	1	2	1	3	1	2	1
1	270	3	2	2	22	213	6	1	0	0	0	0	0	0	0	0	0	0	0	0	0	3	0	0	0	0	0	0	0	0	1	0	0	6	6	0	0	12	0	0	12	1	1	1	1	1	1	1	1
1	271	3	2	1	21	212	3	1	0	6	0	6	6	0	0	0	0	6	6	6	6	0	0	0	0	0	8	0	3	0	2	2	0	6	6	6	6	55	18	9	24	4	6	6	5	6	4	6	6
1	272	3	2	1	21	112	3	1	1	1	1	1	3	3	2	0	0	3	6	2	6	5	5	3	2	0	15	0	3	0	1	1	0	4	1	1	4	23	5	6	10	2	4	6	5	5	3	2	3
1	273	3	2	2	21	217	3	1	1	2	1	0	0	2	6	0	0	0	3	1	0	10	3	0	0	0	5	0	1	0	4	5	4	6	6	3	4	32	2	1	19	9	5	6	6	6	2	3	4
1	274	3	2	1	21	104	3	1	0	1	0	1	0	0	1	0	1	0	3	1	2	2	1	2	0	0	0	0	1	0	0	0	2	1	1	0	0	5	2	1	2	0	3	3	3	2	1	1	1
1	275	3	2	1	20	110	3	1	0	0	0	1	0	0	1	0	0	0	0	1	1	0	0	4	0	0	0	1	0	1	3	3	2	2	2	3	2	18	1	2	9	6	3	3	4	4	2	3	1
1	276	3	2	1	60	231	6	0	0	3	0	0	0	0	6	0	0	0	2	3	6	0	0	0	0	0	0	0	0	0	0	0	0	6	6	6	0	21	3	0	18	0	4	3	3	1	1	2	1
1	277	3	2	1	23	103	6	1	0	0	0	0	0	0	0	0	0	0	0	1	1	0	0	0	0	0	0	0	1	0	0	0	0	0	0	0	0	1	0	1	0	0	2	2	3	2	1	1	1
1	278	3	2	1	33	103	7	1	0	0	0	0	0	0	0	0	0	0	0	0	0	0	0	0	0	0	0	0	0	0	0	0	0	0	0	0	1	1	0	0	1	0	1	1	2	1	1	1	1
1	279	3	2	1	18	113	9	9	0	3	2	4	4	1	6	0	0	0	1	2	1	2	2	2	0	0	10	1	1	2	2	3	2	4	4	2	1	32	11	4	11	5	3	3	3	3	2	2	1
1	280	3	2	1	47	109	3	0	0	5	0	5	4	0	0	0	0	1	5	6	1	1	1	1	0	0	0	0	1	2	1	1	0	2	1	0	1	24	14	4	4	2	4	5	5	3	3	3	1
1	281	3	2	1	21	104	3	1	0	0	0	0	0	0	3	0	0	1	1	0	0	2	0	0	0	0	0	0	0	0	1	1	0	0	1	0	0	4	0	1	1	2	1	2	1	2	1	1	1
1	282	3	2	1	21	109	3	1	0	0	0	0	0	0	6	0	0	1	1	1	0	0	0	2	0	0	2	0	0	0	0	0	0	0	2	1	0	4	0	1	3	0	2	2	1	2	3	1	1
1	283	3	2	2	21	109	3	1	0	0	0	0	0	0	6	0	0	0	0	0	0	0	0	0	0	0	0	0	0	0	0	1	0	0	1	1	1	5	0	0	3	1	1	1	2	2	1	1	1
1	284	3	2	2	24	109	6	0	0	2	0	0	2	0	6	0	0	1	3	6	6	5	5	3	0	0	0	0	1	0	3	2	0	4	4	4	3	25	4	2	15	5	4	4	3	3	3	2	3
1	285	3	2	1	21	104	3	1	0	3	1	1	1	0	1	0	0	0	0	1	1	2	0	1	0	0	0	0	0	0	0	0	0	2	2	3	2	14	5	0	9	0	3	1	1	1	1	1	1
1	286	3	1	1	44	107	1	9	0	0	0	0	0	0	0	0	0	0	0	6	3	20	5	0	0	0	0	0	1	0	0	0	1	2	2	4	4	13	0	1	12	0	3	2	3	3	3	4	1
1	287	3	2	1	19	114	3	1	0	3	1	1	0	0	6	0	0	0	1	4	6	1	0	0	0	0	0	0	1	0	3	3	0	4	4	2	2	23	4	1	12	6	5	5	4	4	1	4	3
1	288	3	2	1	20	113	3	1	0	0	0	0	0	0	1	0	0	0	1	2	2	3	0	0	0	0	0	0	2	0	2	2	1	3	3	3	3	18	0	2	12	4	4	4	4	4	2	3	1
1	289	3	2	1	47	208	2	0	0	0	0	0	0	0	0	0	0	0	0	0	0	0	0	0	0	0	0	0	0	0	0	0	0	0	0	0	0	0	0	0	0	0	1	1	1	2	1	2	1
1	290	3	2	1	18	106	3	1	0	0	0	1	0	0	2	0	0	0	0	0	0	0	0	5	0	0	0	0	0	0	2	2	0	2	0	1	0	8	1	0	3	4	1	1	3	3	1	1	1
1	291	3	2	1	18	107	3	1	0	0	0	0	0	0	0	0	0	0	1	0	0	1	0	0	0	0	0	0	0	0	0	0	0	1	1	0	0	2	0	0	2	0	3	2	3	1	1	1	1
1	292	3	2	1	18	104	3	1	0	0	0	2	3	0	6	1	1	3	1	2	6	0	0	0	0	0	0	1	1	0	2	4	2	2	4	4	5	34	5	6	15	6	5	5	5	4	4	4	2
1	293	3	2	1	18	106	3	1	0	2	1	2	0	0	2	0	0	0	6	6	3	3	0	0	0	0	0	0	2	0	4	4	2	4	5	4	2	29	4	2	15	8	4	6	6	6	2	4	4
1	295	3	2	1	23	107	3	1	0	3	0	3	0	0	6	0	2	1	3	6	6	0	0	3	0	0	5	1	1	0	4	4	1	5	5	2	2	31	6	3	14	8	5	4	2	3	3	3	1
1	296	3	2	1	22	116	3	1	0	0	0	0	0	0	2	0	0	0	0	0	0	0	0	0	0	0	0	0	0	0	0	0	0	0	0	2	0	2	0	0	2	0	2	3	1	1	1	2	1
1	297	3	2	1	20	104	3	1	0	3	0	0	4	0	0	0	0	1	2	1	1	0	0	0	0	0	0	0	0	0	1	0	0	5	1	1	0	15	7	1	7	1	2	1	1	3	1	2	1
1	298	3	2	2	22	103	3	0	0	0	0	0	0	0	0	0	0	0	1	1	0	0	0	0	0	0	0	0	0	0	0	2	0	0	1	0	0	5	0	0	1	2	1	3	1	2	1	1	1
1	299	3	1	1	27	227	6	0	0	1	0	0	0	0	2	0	0	1	1	1	1	2	1	1	0	0	0	0	1	1	2	2	6	3	2	2	2	17	1	3	9	4	3	3	3	3	2	3	2
1	300	3	1	1	24	102	6	0	0	0	0	6	0	0	1	0	0	1	0	0	0	2	0	0	0	0	0	0	0	0	0	2	0	2	5	2	2	22	6	1	11	2	1	1	1	2	1	1	1
1	301	4	1	1	72	113	2	0	0	0	1	1	0	0	0	0	0	0	0	1	1	0	0	0	0	0	0	0	0	1	1	1	1	1	0	0	0	5	1	1	1	2	2	1	1	1	1	2	1
1	302	4	1	1	26	113	6	0	0	0	0	0	0	0	6	0	0	0	1	3	6	2	0	0	0	0	4	2	5	2	2	2	0	5	5	3	4	30	0	9	17	4	6	6	5	5	1	3	1
1	303	4	1	1	21	113	3	1	0	1	1	1	1	1	2	0	4	1	6	6	6	15	10	20	2	7	5	1	3	2	6	6	5	6	6	5	5	44	3	7	22	12	5	5	6	6	4	6	6
1	304	4	1	1	45	109	3	0	0	0	0	0	0	0	6	0	0	0	6	6	6	2	2	28	0	0	0	0	1	0	0	2	0	0	4	2	0	11	0	1	6	2	3	3	3	3	2	3	1
1	305	4	1	2	41	109	2	0	0	0	0	0	0	0	1	0	0	0	0	1	0	2	0	0	0	0	0	0	0	0	0	0	0	0	0	0	0	0	0	0	0	0	1	2	2	1	1	1	1
1	306	4	1	1	19	109	3	0	0	1	0	0	0	0	1	0	0	0	1	0	0	3	1	1	0	0	0	0	0	0	0	1	0	1	0	0	0	4	1	0	1	1	1	2	1	2	1	1	2
1	307	4	1	1	23	113	2	0	0	0	0	0	0	0	0	0	0	0	1	1	1	0	0	0	0	0	0	0	1	1	1	0	0	1	0	0	0	3	0	2	1	1	2	2	1	2	1	2	1
1	308	4	1	2	58	109	2	9	0	0	0	0	0	0	0	0	0	1	0	0	0	2	1	0	0	0	0	0	0	0	1	0	0	1	0	0	0	2	0	1	1	1	2	1	3	2	2	3	2
1	309	4	1	1	49	113	3	0	0	0	1	0	0	0	0	0	0	0	0	1	0	3	1	0	0	0	0	1	1	2	1	0	0	0	1	0	0	5	0	4	1	1	2	2	1	1	1	1	1
1	310	4	1	1	47	113	3	0	0	2	1	2	2	2	1	3	3	4	4	5	5	28	20	15	0	0	0	1	3	3	4	4	4	4	5	5	4	46	6	14	18	8	4	4	5	4	4	5	2
1	311	4	1	1	20	109	3	0	0	1	1	0	0	0	1	0	0	0	0	1	1	0	0	0	0	0	0	1	0	1	1	1	0	0	0	0	0	5	1	2	0	2	2	2	2	1	2	2	2
1	312	4	1	1	18	113	3	1	0	0	0	0	0	0	0	0	0	0	0	0	0	0	0	0	0	0	0	0	1	0	0	0	0	0	0	0	0	1	0	1	0	0	2	2	1	1	1	1	1
1	313	4	1	1	34	113	3	0	0	1	0	1	0	0	6	0	0	0	0	1	1	4	2	0	0	0	0	0	0	1	0	0	1	1	1	0	0	5	2	1	2	0	3	4	2	3	2	1	1
1	314	4	1	2	46	113	6	0	0	3	0	0	0	0	0	0	0	0	0	6	6	0	0	0	0	0	0	2	1	0	2	2	2	3	3	3	3	22	3	3	12	4	4	4	4	3	3	2	1
1	315	4	1	1	43	113	6	0	0	0	0	0	0	0	0	0	0	0	1	2	1	1	0	0	0	0	0	0	0	0	0	0	0	1	1	1	0	3	0	0	3	0	2	2	1	1	1	1	1
1	316	4	1	1	40	231	3	0	0	0	0	6	0	0	0	0	0	0	0	0	0	0	0	0	0	0	0	0	0	1	0	0	0	6	4	0	0	17	6	1	10	0	1	2	1	1	1	1	1
1	317	4	1	1	35	107	6	0	0	0	0	0	0	0	0	0	0	0	0	0	0	0	0	0	0	0	0	0	0	0	0	0	0	0	0	0	0	0	0	0	0	0	2	1	1	2	1	2	2
1	318	4	1	1	52	210	3	0	0	0	0	0	0	0	0	0	0	0	0	1	0	0	0	2	0	0	0	0	0	0	0	0	0	0	2	0	2	4	0	0	4	0	3	4	2	3	2	3	2
1	319	4	1	1	41	208	7	1	0	3	0	3	0	0	0	0	0	0	0	1	1	0	0	0	0	0	0	0	0	0	0	0	0	2	2	2	0	12	6	0	6	0	3	3	2	2	2	2	1
1	320	4	1	1	59	113	3	0	0	0	0	1	6	0	0	0	6	4	6	6	6	12	10	10	0	0	10	0	1	4	4	2	1	6	6	4	4	40	7	9	20	6	5	4	4	5	3	5	1
1	321	4	1	1	28	101	6	0	0	1	1	1	0	0	0	1	1	1	1	1	1	1	0	0	0	0	0	1	0	1	2	2	2	2	2	1	2	17	2	4	7	4	2	2	1	1	1	1	1
1	322	4	1	1	28	113	2	0	0	0	0	1	0	0	0	0	0	0	1	1	0	2	0	0	0	0	0	0	0	0	0	0	0	0	0	0	0	1	1	0	0	0	2	3	1	3	1	3	1
1	323	4	9	1	18	113	3	1	0	0	0	0	1	1	1	0	0	0	1	1	1	0	0	0	0	0	0	0	0	1	1	1	0	1	1	0	0	6	1	1	2	2	2	3	2	2	2	2	1
1	324	4	1	2	39	113	2	0	0	1	1	2	1	1	1	1	0	2	2	3	2	7	0	0	0	0	0	1	0	1	1	1	1	1	1	0	1	14	4	5	3	2	3	3	3	2	2	2	3
1	325	4	1	1	43	113	2	0	0	1	1	1	1	2	2	0	0	1	0	2	2	4	1	0	0	0	0	1	0	2	2	1	0	2	2	1	1	15	3	4	6	3	2	3	2	2	2	2	1
1	327	4	1	1	18	113	3	0	0	0	0	0	0	0	0	0	0	0	0	0	0	3	0	0	0	0	0	0	0	0	1	1	1	2	1	1	1	7	0	0	5	2	1	1	1	2	2	1	1
1	328	4	1	1	24	101	3	1	0	3	3	2	1	3	3	3	2	3	3	3	4	10	10	1	0	0	0	2	2	4	4	4	5	4	4	3	4	43	6	14	15	8	3	4	4	4	3	3	1
1	329	4	1	1	62	113	6	0	0	0	0	0	0	0	0	0	0	0	2	1	0	0	0	0	0	0	0	0	0	0	0	0	0	0	2	1	1	4	0	0	4	0	3	2	2	1	2	1	1
1	330	4	1	2	30	113	3	9	0	0	0	0	0	0	0	0	0	1	0	0	0	6	0	0	0	0	0	0	0	0	2	2	0	2	3	2	2	14	0	1	9	4	1	1	1	2	1	1	1
1	331	4	1	1	50	113	2	0	0	1	0	0	0	0	0	0	0	0	0	0	0	1	0	0	0	0	0	0	0	0	0	0	0	0	0	0	0	1	1	0	0	0	2	2	2	2	2	1	1
1	332	4	1	1	37	113	7	0	0	3	0	1	6	0	6	0	0	0	5	6	6	0	0	0	0	0	0	0	0	0	0	0	0	2	4	4	0	20	10	0	10	0	3	4	3	1	1	4	1
1	333	4	1	1	41	113	2	0	0	1	1	4	0	3	6	2	1	0	2	6	6	0	0	0	0	0	0	0	0	0	2	2	4	4	6	6	6	33	5	2	22	4	5	3	3	5	2	5	4
1	334	4	1	1	52	113	2	0	0	0	0	0	0	1	1	0	0	0	1	1	0	0	0	0	0	0	0	0	0	1	0	0	0	1	0	0	0	2	0	1	1	0	2	2	1	1	1	1	1
1	335	4	1	1	27	113	6	0	0	0	0	0	0	0	0	0	0	0	1	2	0	1	0	0	0	0	0	0	1	0	1	1	0	1	1	0	1	6	0	1	3	2	3	3	1	1	1	1	1
1	336	4	1	2	39	203	2	0	0	2	2	1	1	1	1	1	1	1	1	2	2	1	1	0	0	0	0	1	1	2	1	1	1	3	3	2	2	22	4	6	10	2	2	2	2	2	2	2	1
1	337	4	1	2	18	113	2	0	0	0	0	0	0	0	0	1	0	0	0	0	0	4	1	0	0	0	0	0	0	0	0	0	0	0	0	0	1	2	0	1	1	0	1	1	1	1	1	1	1
1	338	4	1	1	21	109	3	1	0	1	0	1	0	0	2	0	0	1	1	1	1	1	1	1	0	0	0	1	1	1	1	1	1	1	1	0	0	10	2	4	2	2	2	3	2	2	2	2	1
1	339	4	1	2	27	109	9	0	0	0	0	0	0	0	0	0	0	0	0	6	0	28	0	4	0	0	0	0	0	0	0	0	0	4	2	0	0	6	0	0	6	0	2	1	1	1	1	2	1
1	340	4	1	1	18	113	3	0	0	1	1	1	1	1	1	1	0	1	1	1	0	1	1	1	1	1	1	1	1	1	0	1	1	1	1	0	1	13	3	5	3	1	2	1	1	1	1	1	1
1	341	4	1	1	24	113	2	1	0	0	0	0	0	0	2	0	0	0	0	1	0	0	0	0	0	0	0	0	0	1	1	1	0	0	0	0	0	3	0	1	0	2	1	2	1	1	1	2	1
1	342	4	1	2	25	113	3	0	0	3	1	0	0	0	0	0	0	0	0	0	0	2	0	0	0	0	0	0	0	1	0	0	0	6	6	0	0	16	3	1	12	0	1	1	1	1	1	1	1
1	343	4	1	2	30	116	6	0	0	0	0	0	0	0	0	0	0	0	0	0	0	0	0	0	0	0	0	0	0	0	0	0	0	0	0	0	0	0	0	0	0	0	1	2	1	1	1	1	1
1	345	4	1	1	38	113	2	0	0	1	1	2	1	1	1	0	0	0	6	6	1	0	0	5	0	0	0	0	0	0	2	1	0	1	1	1	1	10	4	0	4	3	2	3	2	2	1	1	1
1	346	4	1	1	27	113	2	0	0	2	1	2	3	0	2	3	6	6	6	6	6	4	7	15	0	0	0	1	5	6	6	6	4	6	6	6	6	64	7	21	24	12	6	6	6	6	5	5	2
1	347	4	1	1	79	109	2	0	0	0	0	0	0	0	0	0	0	1	0	0	0	0	0	0	0	0	0	1	1	1	0	0	0	0	0	0	1	5	0	4	1	0	2	2	2	1	2	2	1
1	348	4	1	2	19	113	2	0	0	0	0	0	0	0	0	0	0	0	0	0	0	28	0	27	0	0	0	0	0	0	0	2	0	6	6	0	4	20	0	0	16	2	1	1	1	1	1	1	1
1	349	4	1	1	21	113	2	0	0	0	0	0	1	0	0	0	0	1	0	0	0	5	1	0	0	0	0	0	0	1	1	0	0	1	1	0	1	6	1	2	3	1	1	1	1	2	1	1	1
1	350	4	1	2	61	109	2	0	0	0	0	0	0	0	0	0	0	0	0	0	0	0	0	0	0	0	0	0	0	0	0	0	0	0	0	0	0	0	0	0	0	0	1	1	1	1	1	1	1
1	351	4	1	1	20	113	3	1	0	0	0	0	0	0	0	0	0	0	0	0	0	0	0	0	0	0	0	0	0	0	0	0	0	0	0	0	0	0	0	0	0	0	1	1	1	1	1	1	1
1	352	4	1	1	24	112	9	9	0	0	0	0	0	0	1	0	0	0	0	0	0	0	0	0	0	0	0	0	0	0	0	0	0	0	2	0	1	3	0	0	3	0	1	1	1	2	1	1	1
1	353	4	1	1	22	113	3	1	0	1	0	1	0	0	1	0	0	0	0	1	0	1	0	0	0	0	0	0	1	0	0	0	0	1	1	1	1	7	2	1	4	0	3	3	2	3	1	2	1
1	354	4	1	1	21	113	3	1	0	6	0	6	6	0	1	0	0	2	6	6	6	4	2	2	0	0	0	0	1	0	2	3	2	5	5	4	3	44	18	3	17	5	6	5	3	3	2	3	1
1	355	4	1	1	44	113	3	0	0	4	3	3	3	2	5	3	3	4	3	5	5	7	7	1	0	0	0	2	1	3	3	3	4	4	4	1	2	40	10	13	11	6	3	5	4	4	4	4	2
1	356	4	1	1	47	113	2	0	0	0	0	0	0	0	0	0	0	0	6	0	0	0	0	0	0	0	0	0	0	0	0	0	1	2	2	1	1	6	0	0	6	0	2	3	1	2	1	1	1
1	358	4	1	2	38	113	3	0	0	6	1	2	1	3	4	2	2	3	6	3	6	15	10	20	0	0	10	0	0	0	0	0	0	2	2	2	0	20	9	5	6	0	3	3	2	1	1	2	1
1	359	4	1	2	54	109	2	0	0	0	0	0	0	0	5	0	0	0	1	0	0	3	0	0	0	0	0	0	0	0	1	0	0	1	1	0	0	2	0	0	2	1	1	1	1	2	1	1	1
1	360	4	1	2	24	113	3	1	0	0	0	0	1	0	2	1	1	0	0	0	0	0	0	0	0	0	0	0	0	1	0	0	0	0	0	0	0	3	1	2	0	0	2	3	1	1	1	1	1
1	361	4	1	2	29	113	2	0	0	0	0	0	0	0	0	0	0	0	0	0	0	0	0	0	0	0	0	0	0	0	1	1	0	1	1	1	1	6	0	0	4	2	1	1	1	3	1	1	1
1	362	4	1	1	63	104	3	0	0	1	1	0	0	0	0	0	0	0	1	1	0	1	1	0	0	0	0	0	0	0	0	0	0	1	0	0	0	2	1	0	1	0	1	1	1	1	1	1	1
1	363	4	1	2	18	113	3	1	0	1	0	1	1	0	1	0	0	1	1	2	2	2	2	1	0	0	0	0	0	1	1	1	0	1	1	1	1	11	3	2	4	2	3	3	3	3	1	3	2
1	364	4	1	2	35	113	2	0	0	1	0	1	1	0	0	0	0	0	1	1	1	1	1	1	0	0	0	0	0	0	0	0	0	0	0	1	0	4	3	0	1	0	1	2	2	1	1	1	1
1	365	4	1	1	33	113	2	0	0	3	0	1	3	0	1	0	0	0	1	3	3	2	2	1	0	0	0	0	1	0	2	1	0	1	1	1	1	14	7	1	4	3	3	4	3	3	2	3	3
1	366	4	1	2	48	113	3	0	0	0	0	0	0	0	0	0	0	0	0	0	0	0	0	0	0	0	0	0	0	0	0	0	0	0	0	0	0	0	0	0	0	0	1	1	1	1	1	1	1
1	367	4	1	1	21	109	0	0	0	0	1	1	1	1	2	1	0	1	1	2	1	0	0	0	0	0	0	1	1	1	1	0	0	1	1	1	1	11	2	5	4	1	2	2	2	2	2	2	2
1	368	4	1	1	39	109	1	0	0	0	0	0	0	0	0	0	0	1	1	1	1	0	0	0	0	0	0	0	0	1	1	1	1	0	0	0	0	4	0	2	0	2	1	1	1	1	1	1	2
1	369	4	1	2	36	218	2	0	0	0	0	0	0	0	0	0	0	0	0	0	0	0	0	1	0	0	0	0	0	0	0	0	0	1	0	0	0	1	0	0	1	0	1	1	1	1	1	1	1
1	370	4	1	1	21	109	3	1	0	0	0	0	1	0	2	0	0	0	1	1	2	0	0	0	0	0	0	0	0	0	0	0	1	1	0	0	0	2	1	0	1	0	2	2	2	3	1	1	1
1	371	4	1	1	23	113	3	1	0	1	0	1	0	0	2	0	0	0	6	6	1	28	0	8	0	0	0	1	6	1	6	6	4	6	6	6	6	46	2	8	24	12	4	6	6	6	4	6	1
1	372	4	1	1	20	207	3	1	0	0	0	0	0	0	6	0	0	0	0	0	0	0	0	2	0	0	0	0	0	0	0	0	0	0	3	1	1	5	0	0	5	0	1	1	1	1	1	1	1
1	373	4	1	1	23	113	2	0	0	2	1	1	1	0	3	1	0	1	2	2	2	1	1	1	0	0	0	0	0	2	1	1	2	3	2	2	2	19	4	4	9	2	2	2	2	2	2	3	1
1	374	4	1	2	66	101	6	0	0	0	0	0	0	0	0	0	0	0	0	0	0	0	0	0	0	0	0	0	0	0	0	0	0	0	0	0	0	0	0	0	0	0	1	1	1	1	1	1	1
1	375	4	1	2	51	103	3	0	0	2	2	2	0	6	6	3	5	6	3	6	6	8	15	12	0	10	12	1	1	0	2	2	1	2	3	1	1	26	4	11	7	4	2	3	3	3	3	1	2
1	376	4	1	1	28	113	3	1	0	0	0	0	0	0	6	0	0	0	0	6	6	0	0	0	0	0	0	0	0	0	1	1	0	2	2	2	4	12	0	0	10	2	4	3	2	3	2	2	1
1	377	4	1	2	23	109	3	1	0	0	0	0	1	1	2	1	1	0	1	2	3	10	5	4	0	0	5	1	2	3	3	3	0	3	2	2	1	22	1	7	8	6	3	2	2	1	2	2	2
1	378	4	1	1	58	109	1	0	0	0	0	0	0	0	0	0	0	0	0	0	0	0	0	0	0	0	0	0	0	1	2	1	0	0	0	1	0	4	0	1	1	3	1	1	3	2	1	1	1
1	379	4	1	2	47	113	3	0	0	0	0	0	0	0	1	0	0	0	6	6	5	0	0	2	0	0	0	0	0	0	0	0	0	4	4	3	2	13	0	0	13	0	2	5	3	4	1	1	1
1	380	4	1	2	40	103	6	0	0	0	0	0	0	0	0	0	0	0	0	0	0	1	1	1	0	0	0	0	0	0	0	0	0	0	0	0	0	0	0	0	0	0	1	1	1	1	1	1	1
1	382	4	1	1	19	113	3	1	0	4	0	6	6	6	6	3	6	6	6	6	6	6	3	6	0	0	10	0	6	6	6	6	5	6	6	6	6	73	16	21	24	12	6	5	4	6	4	5	4
1	383	4	1	1	53	108	9	0	0	5	0	1	0	1	6	0	0	0	6	6	4	5	5	6	0	0	0	0	1	0	2	4	0	2	4	6	6	33	6	1	18	6	5	6	3	5	5	6	6
1	384	4	1	1	18	113	2	1	0	4	5	2	0	6	6	0	1	6	6	6	6	3	3	4	10	28	2	1	6	1	6	6	0	6	6	6	6	56	6	14	24	12	6	6	6	6	3	6	5
1	385	4	1	1	25	113	2	0	0	0	0	0	0	0	0	0	0	0	0	0	0	28	0	0	0	0	0	0	0	0	6	6	0	6	6	6	6	36	0	0	24	12	4	6	6	6	6	6	1
1	386	4	1	1	44	113	1	0	0	0	0	0	0	0	0	0	0	0	0	0	0	27	0	0	0	0	0	0	0	0	6	6	6	6	6	6	6	36	0	0	24	12	4	3	3	3	6	2	3
1	387	4	1	1	65	113	2	0	0	6	0	6	6	6	0	0	0	6	0	6	6	28	20	0	0	0	0	0	0	6	6	6	6	6	6	6	2	62	18	12	20	12	6	1	3	2	5	1	1
1	388	4	1	2	40	113	2	0	0	0	0	0	0	0	0	0	0	0	0	0	0	0	0	0	0	0	0	0	0	0	0	0	0	0	0	0	0	0	0	0	0	0	1	1	1	1	1	1	1
1	389	4	1	2	42	113	2	0	0	1	0	0	6	0	0	0	0	0	0	6	6	3	1	2	0	0	1	0	0	0	2	2	0	0	0	0	0	11	7	0	0	4	3	1	6	1	1	1	1
1	390	4	1	1	24	113	3	1	0	0	0	0	0	0	0	0	0	0	0	1	0	3	3	6	0	0	0	0	1	0	0	1	0	1	1	1	2	8	0	1	5	1	2	3	1	2	1	2	1
1	391	4	1	1	33	113	1	0	0	0	0	0	0	0	1	1	1	1	1	1	1	1	1	1	0	0	0	1	0	1	1	1	0	1	0	2	0	9	0	4	3	2	1	1	1	1	1	1	1
1	392	4	9	2	53	113	2	0	0	0	1	1	1	1	1	1	0	2	2	1	1	0	0	0	0	0	0	1	1	1	0	0	0	0	0	0	0	8	2	6	0	0	2	2	2	2	2	2	1
1	393	4	1	1	18	113	3	1	0	0	0	0	0	0	0	0	0	0	0	0	0	1	1	1	0	0	0	0	0	0	0	1	0	0	0	0	0	2	0	0	0	1	2	2	2	3	3	3	2
1	394	4	1	2	51	113	3	0	0	0	0	1	0	0	0	0	0	6	6	6	6	4	4	4	0	0	0	0	0	0	0	0	0	0	0	2	1	10	1	6	3	0	4	1	3	1	1	1	1
1	395	4	9	1	31	113	2	0	0	0	0	0	0	0	0	0	0	6	6	6	6	5	2	2	1	1	2	1	1	1	2	2	3	6	6	6	6	37	0	9	24	4	6	6	3	3	3	3	1
1	396	4	1	2	39	218	3	0	0	0	0	0	1	0	1	2	1	0	1	2	1	0	1	0	0	0	0	1	1	0	1	1	0	1	2	3	3	16	1	4	9	2	3	3	2	3	1	2	1
1	397	4	1	1	28	113	3	0	0	1	0	2	1	0	1	1	0	0	2	3	4	5	1	2	0	0	0	0	1	1	1	1	2	1	2	2	1	15	4	3	6	2	3	4	3	4	2	2	1
1	398	4	1	1	79	113	2	0	0	0	0	0	0	0	0	0	0	1	1	0	2	0	0	0	0	0	0	1	1	1	0	0	0	0	0	0	0	4	0	4	0	0	2	2	2	1	1	1	1
1	399	4	1	1	27	101	2	0	0	0	1	1	1	1	1	1	1	2	2	3	3	0	0	0	0	0	0	1	1	1	1	1	1	1	0	0	0	11	2	6	1	2	1	1	1	1	1	1	1
1	400	4	1	2	25	220	3	9	0	3	0	2	2	0	4	6	6	2	6	6	6	5	10	4	0	0	10	0	0	0	2	2	2	4	4	4	2	33	7	8	14	4	3	2	3	2	2	2	2
1	401	5	1	1	58	116	3	0	1	6	0	6	6	6	6	0	0	0	1	1	6	10	2	0	0	0	0	0	0	0	0	6	2	6	6	6	6	54	18	0	24	6	6	6	6	6	4	6	1
1	402	5	1	2	37	116	6	0	0	6	0	6	6	0	6	4	4	6	6	6	6	15	15	15	0	0	0	1	5	4	5	3	0	0	0	6	6	56	18	20	12	8	6	6	6	5	5	4	4
1	403	5	2	2	35	114	6	0	0	6	0	0	6	0	0	0	0	0	6	6	6	15	15	10	0	0	0	0	0	0	0	0	0	3	3	2	0	20	12	0	8	0	3	5	1	2	1	1	1
1	404	5	2	2	35	104	6	0	0	2	0	4	0	0	0	0	0	0	0	0	0	2	1	2	0	0	0	0	1	0	0	0	0	1	2	1	0	11	6	1	4	0	2	2	1	1	1	1	1
1	405	5	2	1	24	104	6	0	0	3	0	3	0	0	5	0	0	0	4	6	4	3	3	5	0	0	0	0	0	0	0	2	0	2	0	0	0	12	6	0	2	2	2	3	1	3	1	2	1
1	406	5	2	1	37	104	6	1	0	0	0	0	0	0	1	0	0	0	0	0	0	28	0	0	0	0	0	0	0	0	0	0	0	6	1	0	0	7	0	0	7	0	1	2	1	1	1	1	1
1	407	5	1	2	26	103	6	0	0	1	0	0	1	0	6	0	0	1	3	3	3	5	0	2	0	0	0	0	0	0	2	4	0	2	4	2	1	20	2	1	9	6	4	5	5	2	2	3	1
1	408	5	1	1	22	103	6	0	0	6	0	5	6	0	6	0	0	0	2	6	6	4	4	2	0	0	20	0	1	0	6	0	0	2	2	1	0	23	17	1	5	6	5	5	2	1	1	1	1
1	409	5	1	1	21	114	3	1	0	0	0	1	0	0	0	0	0	0	1	1	2	1	1	1	0	0	3	0	1	0	0	0	0	3	4	3	5	17	1	1	15	0	5	4	5	5	2	3	1
1	410	5	1	2	55	103	3	0	0	0	0	0	0	0	0	0	0	0	0	0	0	0	0	0	0	0	0	0	0	0	0	0	0	0	0	0	0	0	0	0	0	0	1	1	1	1	1	1	1
1	412	5	1	1	27	107	6	0	0	0	0	0	0	0	1	0	0	0	2	6	2	15	0	1	0	0	0	0	1	0	2	2	3	5	3	2	0	15	0	1	10	4	4	1	2	2	1	2	1
1	413	5	1	1	45	220	6	0	0	6	0	3	5	1	6	0	0	0	6	0	2	10	7	8	0	0	5	0	1	3	2	2	1	2	3	2	1	30	14	4	8	4	3	3	1	1	2	2	1
1	414	5	1	2	57	109	6	0	0	0	0	0	0	0	0	0	0	0	0	0	0	0	0	0	0	0	0	0	0	0	0	0	0	0	0	0	0	0	0	0	0	0	1	1	1	1	1	1	1
1	415	5	1	2	36	109	6	0	0	0	0	0	0	0	0	0	0	0	0	6	0	5	0	0	0	0	0	0	0	0	0	0	0	2	2	0	0	4	0	0	4	0	1	1	1	1	1	1	1
1	416	5	2	1	53	101	7	0	0	0	0	6	6	0	0	0	0	0	0	0	1	0	0	2	0	0	0	0	1	0	3	0	0	0	1	2	0	16	12	1	3	3	3	3	3	1	1	2	1
1	417	5	2	2	21	109	3	0	0	0	0	0	0	0	0	0	0	0	0	0	0	0	0	0	0	0	0	0	0	0	0	0	0	0	0	0	0	0	0	0	0	0	2	1	1	1	1	1	1
1	418	5	2	1	19	109	3	1	0	1	1	1	1	0	1	0	0	0	0	5	0	0	0	2	0	0	7	0	0	0	0	0	0	0	0	0	0	3	3	0	0	0	3	2	3	2	1	1	1
1	419	5	1	2	61	116	6	9	0	1	0	1	1	0	1	0	0	0	1	1	1	3	0	0	0	0	28	0	0	0	0	0	0	2	2	2	0	9	3	0	6	0	3	2	2	2	2	2	1
1	420	5	1	1	41	114	2	0	0	3	0	5	1	0	2	2	1	1	2	6	6	2	2	1	0	0	0	0	1	2	2	2	0	2	2	2	4	29	9	6	10	4	3	4	4	3	2	3	1
1	421	5	2	2	23	113	3	1	0	2	0	6	0	0	3	0	0	3	3	4	4	1	0	0	0	0	0	0	0	3	2	3	0	4	4	5	5	38	8	6	18	5	4	4	2	2	1	5	1
1	422	5	2	1	23	101	6	0	0	3	0	3	1	0	1	0	0	0	0	2	3	1	0	0	0	0	0	0	1	0	0	0	0	2	2	2	2	16	7	1	8	0	4	3	2	3	1	2	1
1	423	5	1	1	21	101	3	1	0	1	0	2	0	0	6	0	0	0	3	6	6	0	0	3	0	0	0	0	0	0	4	4	2	0	4	0	6	21	3	0	10	8	4	4	1	6	1	2	2
1	425	5	1	1	54	101	3	0	0	3	0	4	3	0	1	0	0	3	4	6	4	10	5	2	0	0	0	0	1	0	2	2	0	3	4	4	1	30	10	4	12	4	4	3	5	3	1	3	3
1	426	5	1	2	24	103	6	0	0	2	0	0	2	0	0	0	0	0	2	2	3	5	3	0	0	0	0	0	0	0	0	0	0	3	3	2	2	14	4	0	10	0	2	3	3	1	1	1	1
1	427	5	1	2	30	104	7	1	0	5	4	4	2	2	1	1	1	3	3	6	5	10	7	7	0	0	7	1	1	1	3	2	1	4	5	5	4	40	11	7	18	5	5	4	4	4	2	5	4
1	428	5	1	1	19	109	3	1	0	2	1	3	1	0	3	1	0	4	3	4	4	2	2	3	0	0	0	1	1	0	2	2	1	3	4	3	5	32	6	7	15	4	4	3	4	4	3	4	2
1	429	5	1	2	19	114	3	1	0	0	0	1	0	0	1	0	1	0	1	2	1	4	0	2	0	0	0	0	0	0	2	1	0	2	2	0	0	7	1	0	4	3	3	1	1	1	1	1	1
1	430	5	1	2	24	232	6	0	0	0	0	0	0	0	0	0	0	0	0	0	0	0	0	0	0	0	0	0	0	0	0	0	0	0	0	0	0	0	0	0	0	0	1	1	1	1	1	1	1
1	432	5	1	1	44	102	6	0	0	3	2	3	3	2	3	2	0	1	1	1	1	2	2	2	0	0	28	0	1	0	2	2	2	2	2	3	2	26	9	4	9	4	2	2	2	2	2	2	1
1	433	5	1	2	49	223	7	0	0	6	0	6	6	0	0	0	0	0	0	0	0	2	0	0	0	0	0	0	0	0	0	0	0	2	2	2	0	24	18	0	6	0	3	2	2	1	1	2	1
1	435	5	1	2	63	110	6	9	0	4	0	4	6	0	6	0	0	0	0	0	0	0	0	2	0	0	0	0	0	0	0	0	0	6	5	0	0	25	14	0	11	0	2	1	1	1	1	1	1
1	440	5	2	2	34	101	6	0	0	2	3	3	2	2	2	3	3	2	3	3	2	5	3	3	1	1	15	3	2	2	2	1	3	2	2	1	2	28	7	12	7	3	4	3	3	3	3	3	2
1	442	5	2	1	37	101	6	0	0	0	0	6	0	0	6	0	0	0	2	3	3	0	0	0	0	0	0	0	0	0	4	4	6	2	2	0	0	18	6	0	4	8	3	3	3	2	1	3	3
1	446	5	2	1	20	109	3	1	0	5	2	3	0	0	6	0	0	0	0	1	2	2	1	2	0	0	0	0	0	0	0	1	0	2	2	2	0	16	8	0	6	1	3	2	2	1	1	1	1
1	447	5	1	1	19	109	3	1	0	1	0	0	0	0	1	0	0	2	5	4	1	3	2	1	0	0	0	0	0	3	0	2	4	2	3	1	4	20	1	5	10	2	3	4	3	2	1	2	1
1	448	5	1	1	45	103	6	0	0	6	0	0	0	0	6	0	0	0	0	6	6	0	0	0	0	0	0	0	1	3	3	2	0	4	3	4	3	28	6	4	14	5	4	1	4	4	2	4	1
1	449	5	1	2	54	101	3	0	0	0	0	0	0	0	0	0	0	0	0	0	0	0	0	0	0	0	0	0	0	0	0	0	0	1	1	1	0	3	0	0	3	0	1	2	1	2	1	2	1
1	451	5	2	1	20	101	3	1	0	4	1	1	0	0	0	4	0	0	0	0	0	2	2	10	0	0	15	0	0	0	2	1	0	0	0	0	0	11	5	4	0	3	2	1	1	1	1	1	1
1	452	5	1	2	42	103	7	0	0	6	0	6	6	0	0	0	0	0	0	0	1	0	0	0	0	0	4	0	0	0	0	0	2	1	1	1	1	22	18	0	4	0	3	3	3	2	1	1	1
1	453	5	1	1	20	115	3	1	0	0	0	0	0	0	0	0	0	1	0	1	0	2	1	2	0	0	0	0	0	0	0	0	0	1	1	0	0	3	0	1	2	0	3	3	3	3	2	2	2
1	454	5	1	1	26	114	6	0	0	1	0	1	1	0	1	1	0	0	0	1	0	5	3	3	0	0	0	0	0	0	0	0	0	0	0	0	0	4	3	1	0	0	2	2	1	1	1	1	1
1	456	5	1	2	52	214	6	0	0	0	0	0	0	0	1	0	0	0	0	0	0	4	1	2	0	0	0	0	0	0	0	0	0	0	1	1	1	3	0	0	3	0	3	3	3	3	3	3	2
1	457	5	1	2	25	223	3	1	0	5	0	5	5	0	5	0	0	2	3	4	6	0	0	0	0	0	0	0	0	0	4	4	0	2	2	6	2	37	15	2	12	8	4	3	4	3	1	3	4
1	458	5	1	1	23	108	6	0	0	3	0	0	0	0	1	0	0	0	0	1	2	0	0	0	0	0	0	0	1	0	0	0	0	2	0	0	0	6	3	1	2	0	3	3	3	3	1	2	1
1	459	5	1	1	25	110	3	1	0	2	0	1	3	0	1	1	1	0	2	2	1	6	2	3	0	0	10	0	1	0	2	1	0	2	2	2	2	18	6	2	8	3	3	3	2	3	2	3	2
1	461	5	1	1	29	114	6	0	0	6	0	4	3	1	2	1	1	1	4	6	6	5	3	11	0	0	0	0	3	2	1	2	4	6	5	5	3	43	13	7	19	3	6	6	4	4	3	3	1
1	462	5	1	2	64	103	6	0	0	0	0	1	0	0	0	0	0	0	0	0	0	1	0	0	0	0	0	0	0	0	0	0	0	0	0	0	0	1	1	0	0	0	2	2	2	2	2	1	1
1	464	5	1	2	47	101	3	0	0	3	2	3	3	0	6	0	0	0	0	6	6	2	2	2	0	0	15	0	1	0	4	6	4	4	4	4	4	38	9	1	16	10	6	3	3	4	2	3	1
1	465	5	1	2	63	104	7	0	0	6	1	6	0	0	0	0	0	0	0	0	6	0	0	0	0	0	0	0	0	0	3	2	0	3	2	0	0	21	12	0	5	5	2	2	1	2	2	2	1
1	466	5	1	1	21	101	3	1	0	3	1	1	1	0	0	0	0	0	0	1	0	0	0	0	0	0	0	0	0	0	0	0	0	2	2	1	1	11	5	0	6	0	2	2	2	1	1	2	1
1	467	5	2	2	19	104	3	1	0	1	3	1	1	0	0	0	0	1	0	3	4	3	0	1	0	0	1	0	0	0	0	0	0	1	1	1	1	8	3	1	4	0	2	1	1	1	1	1	1
1	468	5	1	2	34	110	3	0	0	1	0	1	5	0	0	0	0	1	1	0	0	0	0	0	0	0	0	0	0	0	3	3	0	2	2	0	2	20	7	1	6	6	3	3	2	1	1	1	1
1	469	5	1	2	36	102	2	0	0	3	0	6	0	0	6	1	0	6	6	3	3	7	2	4	0	0	7	0	0	4	4	2	0	4	2	2	2	34	9	11	10	6	3	3	3	3	2	3	2
1	470	5	2	2	55	212	7	0	0	6	3	4	6	0	0	0	0	5	0	6	6	0	0	0	0	0	0	0	0	0	0	0	0	4	4	5	4	38	16	5	17	0	4	4	5	1	1	3	1
1	471	5	2	1	53	212	3	0	0	0	0	0	0	0	0	0	0	0	0	0	0	0	0	0	0	0	0	0	0	0	0	0	0	0	0	0	0	0	0	0	0	0	1	1	1	1	1	1	1
1	472	5	1	2	35	111	7	0	0	0	0	0	0	0	0	0	0	0	0	0	0	2	0	0	0	0	0	0	0	0	0	0	0	0	0	0	0	0	0	0	0	0	1	1	1	1	1	1	1
1	473	5	2	1	19	115	3	1	0	1	1	0	0	0	1	0	0	0	1	1	2	2	0	5	0	0	0	1	1	2	2	4	6	4	5	5	3	30	1	4	17	6	3	3	3	3	1	3	1
1	474	5	2	2	20	115	3	1	0	0	0	0	1	0	3	3	1	0	0	1	3	3	0	3	0	0	5	0	0	0	2	0	0	4	0	0	0	8	1	3	4	2	3	1	1	1	1	1	1
1	475	5	1	1	61	101	7	0	0	2	0	0	6	0	0	0	0	0	2	2	0	0	0	2	0	0	15	0	1	0	0	0	0	2	2	1	0	14	8	1	5	0	2	3	1	2	1	1	1
1	477	5	1	2	24	232	6	0	0	4	0	4	4	1	6	0	0	0	2	2	5	2	1	0	0	0	4	0	0	0	0	0	0	3	2	1	2	20	12	0	8	0	5	5	2	1	3	2	1
1	478	5	2	2	18	104	3	1	0	1	0	0	0	0	6	0	0	0	0	3	6	15	0	0	0	0	3	0	0	0	1	1	0	4	4	1	1	13	1	0	10	2	3	3	2	3	2	1	3
1	479	5	1	1	32	214	6	0	0	1	0	4	0	0	4	0	0	1	1	6	6	0	0	0	0	0	0	0	1	0	2	2	1	6	6	4	5	32	5	2	21	4	4	4	5	1	1	4	1
1	480	5	2	1	19	101	3	1	0	1	0	3	1	1	5	1	1	1	3	6	6	5	3	5	5	0	0	0	1	3	4	5	4	4	6	4	2	37	5	6	16	9	5	6	5	4	3	5	3
1	481	5	2	1	19	222	2	1	0	1	0	0	0	0	1	0	0	0	0	0	0	10	0	5	0	0	0	1	0	0	2	2	3	4	2	2	2	16	1	1	10	4	1	1	2	3	2	1	1
1	482	5	2	2	19	113	2	0	0	6	0	0	0	0	0	0	0	0	0	0	2	0	0	0	0	0	0	0	0	0	2	1	0	1	2	0	0	11	6	0	3	3	1	1	1	1	1	1	1
1	483	5	1	1	22	101	3	1	0	0	0	0	0	0	6	0	0	0	0	1	0	3	1	1	0	0	0	0	0	1	0	2	0	0	2	1	1	9	0	1	4	2	1	1	2	3	1	2	1
1	485	5	1	1	26	221	6	0	0	5	0	0	0	0	4	0	0	3	6	6	2	0	0	3	0	0	0	0	1	0	1	1	0	1	1	1	1	15	5	4	4	2	5	5	5	3	1	2	1
1	486	5	1	2	29	202	6	0	0	1	0	0	0	0	0	0	0	0	0	6	1	5	1	1	0	0	0	0	1	0	1	1	0	2	2	1	3	12	1	1	8	2	3	3	3	2	1	3	1
1	487	5	1	2	38	232	2	0	0	0	0	0	0	0	0	0	0	0	0	6	0	20	10	8	0	0	0	0	0	0	2	2	0	2	2	4	4	16	0	0	12	4	3	3	5	6	3	6	1
1	488	5	1	2	22	214	3	1	0	4	0	3	0	1	0	0	0	0	3	2	2	0	0	0	0	0	0	0	0	1	0	0	0	1	0	0	0	9	7	1	1	0	3	2	1	1	1	1	1
1	489	5	1	1	22	210	6	0	0	0	0	1	0	0	2	0	0	0	2	0	0	0	0	0	0	0	0	0	1	0	0	0	0	0	0	0	0	2	1	1	0	0	1	2	1	1	1	1	1
1	490	5	2	1	19	101	3	1	0	0	0	2	0	0	6	0	0	3	6	6	6	2	0	0	0	0	0	1	1	1	4	4	0	4	4	4	4	32	2	6	16	8	5	6	6	6	4	3	3
1	491	5	2	1	19	101	3	0	0	0	0	1	0	0	6	0	0	0	0	1	1	0	0	0	0	0	0	0	0	0	1	1	0	0	1	1	1	6	1	0	3	2	2	1	1	1	1	1	1
1	492	5	2	1	18	110	3	0	0	0	0	1	0	0	6	0	0	0	1	4	0	2	0	0	0	0	0	1	0	0	2	2	0	4	2	2	3	17	1	1	11	4	3	4	2	3	1	2	1
1	493	5	1	1	21	223	3	1	0	1	3	3	4	4	6	0	0	0	0	6	6	9	2	0	0	0	0	0	0	3	5	5	3	5	6	5	5	42	8	3	21	10	6	4	5	6	3	3	4
1	495	5	1	1	21	232	7	0	0	0	0	0	0	0	1	0	0	1	0	2	0	3	1	2	0	0	0	0	0	0	0	0	0	0	0	0	0	1	0	1	0	0	1	3	1	3	3	1	1
1	496	5	2	1	18	114	3	0	0	0	0	0	0	0	0	0	0	0	0	1	0	1	0	0	0	0	0	0	0	0	1	1	0	0	0	0	0	2	0	0	0	2	2	1	2	2	1	2	1
1	497	5	2	1	45	104	3	0	0	0	0	3	0	0	2	0	0	0	3	4	2	3	1	1	0	0	0	1	0	0	0	0	1	6	0	0	2	12	3	1	8	0	3	1	1	2	2	2	2
1	498	5	1	2	21	104	6	0	0	0	0	0	5	0	2	0	0	0	0	0	0	2	1	2	0	0	0	0	0	0	0	0	0	0	0	0	0	5	5	0	0	0	3	1	1	1	1	1	1
1	499	5	2	2	19	111	3	1	0	0	0	0	0	0	1	0	0	0	0	0	1	0	0	0	0	0	0	0	0	0	0	0	0	1	1	0	0	2	0	0	2	0	2	2	2	2	2	2	1
1	501	6	2	1	45	104	2	0	0	1	0	0	0	0	1	0	0	0	0	0	0	0	0	0	0	0	0	0	0	0	1	1	0	1	1	2	1	8	1	0	5	2	1	2	2	2	1	2	1
1	502	6	2	1	18	104	2	1	0	1	0	0	0	0	6	0	0	0	0	0	0	4	2	2	0	0	2	0	1	1	0	1	0	0	3	2	2	12	1	2	7	1	1	2	2	3	3	1	1
1	503	6	2	1	22	104	3	1	0	0	0	0	0	0	1	0	0	0	0	1	0	1	1	1	0	0	0	0	0	0	0	0	0	0	0	0	0	0	0	0	0	0	2	2	1	2	1	1	1
1	504	6	2	1	21	115	6	0	0	1	1	1	0	0	1	0	1	2	2	1	2	4	1	1	0	0	0	0	1	0	3	3	1	3	4	2	3	23	2	3	12	6	3	4	3	4	2	2	1
1	505	6	2	1	21	115	6	0	0	2	0	1	0	1	0	0	0	1	1	5	2	0	0	0	0	0	0	0	1	1	4	4	4	5	5	4	6	34	3	3	20	8	5	4	5	5	2	4	1
1	506	6	1	1	26	101	3	1	0	2	1	3	4	4	6	0	0	1	6	6	6	4	2	4	0	20	3	2	4	4	6	6	4	6	5	5	5	53	9	11	21	12	5	5	6	4	2	5	3
1	508	6	2	1	19	107	3	1	0	0	0	0	0	0	2	0	0	1	1	0	0	2	0	2	0	0	0	0	1	0	0	1	0	0	0	0	0	4	0	2	0	1	1	2	1	3	1	1	1
1	509	6	2	1	20	106	3	1	0	0	0	0	0	0	0	0	0	0	0	0	0	5	0	0	0	0	0	0	0	0	0	0	0	1	0	0	1	2	0	0	2	0	1	1	3	1	1	1	1
1	510	6	2	2	34	110	7	1	1	0	0	0	0	0	0	0	0	0	1	6	6	3	1	1	0	0	0	0	1	0	1	1	0	4	5	5	5	22	0	1	19	2	4	4	3	2	2	5	1
1	511	6	2	1	27	110	6	0	0	6	1	6	4	0	6	1	1	4	5	6	6	3	4	4	0	0	1	0	2	0	6	6	2	6	6	5	4	56	16	7	21	12	6	6	5	6	4	5	1
1	512	6	2	1	22	213	3	1	0	1	0	1	0	1	6	1	0	3	5	6	3	0	0	5	0	0	0	0	1	0	3	3	1	3	5	4	6	31	2	5	18	6	3	4	3	4	2	3	3
1	513	6	2	2	26	109	3	1	0	6	0	3	4	0	0	0	0	3	6	4	6	0	0	0	0	0	0	0	1	0	3	2	0	4	1	1	0	27	13	4	6	5	3	3	1	1	1	1	1
1	514	6	2	1	23	115	3	1	0	0	0	0	0	0	1	0	0	0	0	1	0	3	0	0	0	0	0	0	0	0	2	2	0	0	0	0	0	4	0	0	0	4	1	2	2	2	1	1	2
1	515	6	2	1	23	107	3	1	0	6	0	6	3	0	6	0	2	0	1	2	6	1	1	1	0	0	10	0	0	0	3	3	4	4	3	2	3	33	15	0	12	6	4	4	1	1	3	2	1
1	516	6	2	2	18	103	3	0	0	0	0	0	0	0	6	4	3	2	5	3	3	20	10	10	0	0	0	0	1	3	4	3	0	3	4	5	4	32	0	10	16	7	3	4	3	4	1	4	1
1	517	6	2	2	18	103	3	1	1	0	0	0	0	0	1	1	1	0	0	0	0	11	1	1	0	0	0	1	0	0	3	3	1	2	2	2	2	16	0	2	8	6	3	1	2	3	2	1	1
1	518	6	2	2	29	108	6	1	0	0	0	0	0	0	0	0	0	0	0	0	0	5	0	5	0	0	0	0	0	0	0	0	0	0	1	2	1	4	0	0	4	0	1	1	1	3	1	1	1
1	519	6	2	1	19	111	3	1	0	2	1	2	5	0	3	0	1	0	2	2	3	2	2	2	0	28	5	4	1	0	2	3	0	2	3	3	2	30	9	5	10	5	4	3	2	6	2	4	5
1	520	6	1	2	23	102	6	9	0	4	0	0	5	0	0	0	0	0	0	0	0	7	4	6	0	0	0	0	0	0	0	0	0	0	0	0	0	9	9	0	0	0	1	1	1	1	1	1	1
1	521	6	1	1	23	116	6	9	0	0	1	2	0	0	0	0	0	0	0	0	0	0	0	0	0	0	0	0	1	0	1	1	2	0	1	1	1	8	2	1	3	2	2	1	1	2	1	1	1
1	522	6	1	1	20	110	3	1	0	0	0	0	0	0	1	0	0	1	3	2	1	3	1	5	0	0	0	0	0	0	2	2	0	2	2	3	4	16	0	1	11	4	3	3	2	3	2	2	1
1	523	6	1	1	20	235	3	1	0	2	1	2	0	1	2	0	0	0	3	6	6	4	4	4	0	0	2	1	5	1	0	0	3	4	6	5	5	31	4	7	20	0	5	5	5	5	2	5	1
1	524	6	1	1	20	115	3	1	0	1	3	0	0	0	0	0	0	0	1	6	1	7	7	0	1	1	1	0	1	0	1	1	0	3	3	3	0	13	1	1	9	2	3	5	3	1	1	3	1
1	525	6	1	2	20	223	3	1	0	0	0	0	0	0	0	0	0	0	0	0	0	0	0	0	0	0	0	0	0	0	0	0	0	0	0	0	0	0	0	0	0	0	2	1	1	1	1	1	1
1	528	6	1	1	31	223	3	0	0	1	0	1	0	0	0	0	0	0	1	1	1	0	0	0	0	0	0	0	1	0	1	1	1	1	1	1	1	9	2	1	4	2	3	3	3	3	3	3	3
1	529	6	1	1	18	223	2	1	0	0	0	0	0	0	2	0	0	0	0	0	0	0	0	0	0	0	5	0	0	0	2	2	0	3	3	1	1	12	0	0	8	4	1	1	1	3	1	1	1
1	530	6	1	1	20	214	3	1	0	1	0	1	0	0	1	0	0	1	2	1	1	5	2	1	0	0	4	0	1	0	2	2	1	1	3	4	6	22	2	2	14	4	5	6	3	4	2	4	5
1	531	6	1	1	29	214	3	1	0	0	0	0	0	1	1	0	0	6	6	6	6	4	1	1	0	0	0	0	1	0	4	3	1	6	6	6	4	35	0	7	22	7	4	6	5	4	2	3	5
1	532	6	2	1	18	107	2	1	0	1	0	0	0	1	1	0	0	0	6	6	6	3	3	1	0	0	7	0	1	1	6	6	0	6	6	1	1	29	1	2	14	12	5	5	3	2	2	3	3
1	533	6	1	1	30	214	2	1	0	0	0	0	0	0	6	0	0	0	0	6	6	5	1	1	0	0	0	0	0	0	1	1	1	1	1	1	1	6	0	0	4	2	2	3	1	1	1	2	1
1	534	6	2	1	20	214	2	1	1	1	0	1	0	0	6	0	0	0	0	1	1	1	1	0	0	0	0	0	0	0	4	3	2	4	5	2	1	20	2	0	12	7	3	2	3	1	1	3	1
1	535	6	1	1	19	224	3	1	0	3	1	4	0	4	4	3	3	3	3	3	3	9	5	4	0	0	0	2	3	3	4	5	1	5	6	6	6	54	7	14	23	9	5	6	4	4	4	4	3
1	536	6	1	1	49	214	2	1	0	1	0	1	0	0	0	0	0	0	1	6	1	0	0	15	0	0	0	1	1	2	0	0	0	6	6	6	6	30	2	4	24	0	2	4	3	1	1	1	1
1	537	6	1	1	20	115	2	1	0	6	0	6	6	0	0	1	0	6	6	6	6	10	8	10	0	0	0	2	5	4	4	5	2	6	6	4	5	67	18	18	21	9	6	5	6	4	2	3	4
1	538	6	1	2	21	115	3	1	0	1	0	1	2	3	3	0	1	2	4	4	4	3	2	2	0	0	15	0	3	3	5	6	4	5	6	6	5	46	4	8	22	11	4	5	5	5	4	4	3
1	539	6	1	1	18	108	3	1	0	0	1	0	0	0	6	2	2	6	0	0	0	10	10	5	0	0	5	1	1	1	5	5	0	6	6	5	3	41	0	11	20	10	3	1	2	6	3	1	1
1	541	6	1	2	28	114	3	1	0	0	0	1	0	1	0	0	0	1	0	0	0	0	0	0	0	0	0	0	0	1	4	4	0	4	4	4	4	27	1	2	16	8	2	1	1	4	1	1	1
1	542	6	1	1	21	109	3	1	0	0	0	0	0	0	0	0	0	0	1	1	1	2	1	1	0	0	1	0	1	2	1	1	2	2	2	2	2	13	0	3	8	2	3	3	4	3	1	3	1
1	543	6	1	2	23	109	6	0	0	0	0	0	0	0	1	0	0	0	0	1	0	0	0	0	0	0	0	0	0	1	0	1	0	0	1	0	1	5	0	1	2	1	1	2	1	1	1	2	1
1	544	6	1	2	22	109	6	0	0	0	0	0	6	0	0	0	0	0	0	0	0	20	0	0	0	0	0	0	0	0	0	0	0	0	0	0	0	6	6	0	0	0	1	1	1	1	1	1	1
1	545	6	1	2	23	107	3	1	0	1	0	0	0	0	0	0	0	0	1	1	1	3	0	0	0	0	0	0	0	0	2	2	0	1	2	2	0	10	1	0	5	4	2	3	2	3	1	1	1
1	546	6	1	2	26	109	6	0	0	0	0	0	0	0	0	0	0	0	0	0	0	0	0	0	0	0	0	0	0	0	0	1	0	0	0	0	0	2	0	0	0	1	3	1	1	1	1	1	1
1	547	6	1	2	26	104	6	0	0	0	0	0	0	0	0	0	0	0	0	1	0	20	20	20	0	0	0	0	0	0	0	2	0	0	2	1	3	10	0	0	6	2	3	3	4	4	1	1	1
1	548	6	2	2	19	113	3	1	0	1	0	3	0	0	6	0	0	0	0	4	4	10	0	3	0	0	15	0	2	0	2	3	0	4	3	4	5	28	4	2	16	5	4	5	1	5	1	3	1
1	549	6	2	1	19	116	3	1	0	1	2	1	1	1	6	0	1	4	4	6	6	7	4	7	2	2	1	1	1	4	4	3	1	4	2	2	4	31	3	10	12	7	5	6	6	4	3	3	3
1	550	6	1	1	20	222	3	1	0	6	2	6	4	2	6	5	1	6	6	6	6	8	7	2	3	21	10	1	2	2	5	3	6	4	5	4	5	56	16	16	18	8	4	5	3	5	3	4	1
1	552	6	2	1	20	115	3	1	0	1	1	1	0	1	0	1	0	0	0	4	1	3	3	4	0	0	0	0	3	0	4	4	0	2	3	3	2	24	2	4	10	8	3	2	5	3	1	2	1
1	553	6	2	2	20	227	3	1	0	1	1	0	1	0	2	0	0	0	1	0	0	3	0	0	0	0	0	0	0	0	0	0	0	1	0	0	0	3	2	0	1	0	2	2	3	1	1	1	1
1	554	6	1	1	33	231	6	0	0	6	6	6	6	1	6	2	0	0	6	6	6	28	0	4	0	0	0	0	1	0	0	0	4	5	5	1	1	33	18	3	12	0	5	5	4	1	1	5	1
1	555	6	1	1	24	110	3	1	0	1	0	1	1	0	0	0	0	0	0	1	1	0	0	0	0	0	0	0	0	0	2	1	3	2	3	2	3	15	3	0	10	3	2	3	3	3	2	3	1
1	556	6	1	1	22	107	3	1	0	4	0	5	0	0	0	0	0	0	6	6	6	3	0	3	0	0	2	0	3	0	3	3	1	6	6	6	6	42	9	3	24	6	5	5	4	5	2	5	4
1	557	6	1	1	19	107	3	1	0	2	1	1	3	1	3	0	1	1	4	4	2	2	1	1	0	0	0	1	3	0	2	2	0	2	4	5	3	29	6	5	14	4	3	4	4	3	2	4	1
1	558	6	1	1	18	109	3	1	0	1	0	0	0	0	0	0	0	0	1	1	0	3	1	3	0	0	0	0	1	1	1	1	0	1	1	1	0	8	1	2	3	2	2	2	3	2	2	2	2
1	559	6	1	2	19	104	3	1	0	0	2	1	0	0	1	0	0	0	3	2	1	3	3	3	0	0	1	1	1	1	0	6	0	0	3	2	3	24	1	3	8	6	3	3	2	3	1	2	1
1	560	6	1	1	20	104	3	1	0	1	0	0	0	0	0	0	0	0	2	1	0	0	0	0	0	0	0	0	0	0	2	2	0	2	2	2	1	12	1	0	7	4	3	4	2	2	2	3	1
1	561	6	1	2	42	110	3	0	0	0	0	1	0	0	0	0	0	0	1	1	1	2	0	0	0	0	0	0	1	0	2	2	0	2	1	1	1	11	1	1	5	4	3	2	3	2	2	2	1
1	562	6	1	1	42	110	6	0	0	3	0	3	0	0	0	0	0	0	6	4	6	0	0	0	0	0	0	0	0	0	4	3	2	4	4	5	4	29	6	0	17	7	4	3	3	3	2	3	2
1	563	6	2	1	24	103	3	1	0	6	0	6	4	0	6	0	0	3	5	6	6	8	8	20	0	0	0	5	2	0	6	6	0	6	6	6	6	62	16	10	24	12	6	4	5	3	2	4	5
1	564	6	2	1	23	104	3	0	1	4	2	2	1	0	1	2	2	0	3	3	4	5	0	3	0	0	0	0	2	0	4	5	3	4	5	4	3	37	7	4	16	9	2	5	5	4	1	3	1
1	565	6	2	2	18	103	3	1	0	0	0	0	0	0	6	0	0	6	0	0	0	20	0	10	0	0	0	0	0	0	0	0	0	0	1	0	0	7	0	6	1	0	1	2	1	2	1	1	1
1	566	6	2	2	18	108	3	1	0	0	0	0	0	0	0	0	1	0	0	0	0	15	2	10	0	0	20	0	0	0	0	1	0	0	1	0	0	3	0	0	1	1	1	1	1	1	1	1	1
1	567	6	2	2	36	111	7	1	0	0	0	0	0	0	1	0	0	0	0	0	0	0	0	0	0	0	0	0	0	0	2	2	0	0	0	0	0	4	0	0	0	4	3	2	3	3	1	1	1
1	568	6	9	2	40	104	3	0	0	0	0	1	0	0	2	0	0	1	2	1	2	15	10	0	0	0	0	0	0	0	4	4	0	6	2	0	0	18	1	1	8	8	3	4	1	3	1	2	1
1	569	6	2	2	18	104	3	0	0	0	0	3	0	0	3	0	0	0	0	0	0	20	5	5	0	0	20	0	0	1	2	2	0	1	1	0	1	11	3	1	3	4	1	1	1	2	1	1	1
1	570	6	2	2	18	104	3	1	0	2	1	3	0	0	6	0	0	1	0	1	1	23	5	5	0	0	0	3	0	0	2	0	0	1	4	2	3	19	5	4	10	2	3	3	1	2	1	2	4
1	571	6	2	2	18	101	3	1	0	4	0	4	4	0	0	0	1	0	0	0	0	0	0	0	0	0	18	0	0	0	0	0	0	2	0	4	0	18	12	0	6	0	2	1	1	2	1	1	1
1	572	6	2	2	19	103	3	1	0	0	0	0	0	0	0	0	0	0	0	0	0	0	0	0	0	0	0	0	0	0	0	0	0	4	1	0	1	6	0	0	6	0	1	1	1	3	1	1	1
1	573	6	2	2	20	109	3	0	0	0	0	0	0	0	0	0	0	0	0	5	1	0	0	0	0	0	6	0	0	0	0	0	0	4	2	2	1	9	0	0	9	0	2	1	2	2	1	1	1
1	574	6	2	1	19	107	3	1	0	1	0	4	0	0	6	0	0	0	1	6	4	4	1	1	0	0	0	0	2	0	4	3	0	4	2	2	2	23	5	2	10	7	4	3	2	4	2	3	3
1	575	6	2	2	19	107	3	1	0	3	0	3	3	0	0	0	0	0	3	0	3	2	0	1	0	0	0	2	1	1	2	2	0	2	1	3	1	24	9	4	7	4	3	3	2	4	2	2	1
1	576	6	1	1	22	104	3	1	0	3	0	6	5	0	6	0	0	0	0	0	0	2	0	0	0	0	0	0	0	0	0	0	0	3	0	0	0	17	14	0	3	0	3	2	1	1	1	1	1
1	577	6	1	2	46	223	2	0	0	0	0	0	0	0	0	0	0	0	0	0	0	10	0	0	0	0	0	0	0	0	0	0	0	0	0	0	0	0	0	0	0	0	1	1	1	1	1	1	1
1	578	6	1	2	28	223	3	0	0	6	1	6	6	4	6	0	0	3	6	6	6	3	2	20	0	0	0	1	6	6	0	0	0	5	6	6	5	56	18	16	22	0	6	6	6	6	2	6	3
1	580	6	1	1	24	223	3	0	0	0	0	0	0	0	0	0	0	0	0	6	0	4	0	3	0	0	0	0	0	0	2	2	0	2	2	2	1	11	0	0	7	4	3	3	2	3	1	2	1
1	581	6	1	1	48	107	6	0	0	1	0	0	1	0	0	0	0	0	1	1	1	0	0	0	0	0	0	0	0	2	1	0	0	1	1	0	0	6	2	2	2	1	2	1	1	2	1	1	1
1	582	6	1	1	22	223	3	1	1	3	0	0	0	0	0	1	1	0	0	0	0	0	0	0	0	0	5	0	0	0	5	5	0	5	5	5	4	33	3	1	19	10	5	1	1	6	2	1	1
1	583	6	1	2	47	109	2	0	0	0	0	0	0	0	0	0	0	0	0	0	0	0	0	0	0	0	0	0	0	0	0	0	0	0	0	0	0	0	0	0	0	0	1	1	1	1	1	1	1
1	584	6	1	1	22	223	3	0	0	1	0	2	1	0	0	2	0	0	0	1	1	4	3	0	2	0	0	0	0	0	1	1	1	2	2	1	1	14	4	2	6	2	2	2	2	3	1	2	1
1	586	6	1	1	39	108	3	0	0	1	1	1	1	1	1	1	1	1	1	0	1	0	0	0	0	0	0	1	1	1	2	2	3	2	3	2	2	21	3	5	9	4	2	2	2	3	2	2	2
1	587	6	1	2	28	109	2	0	0	0	0	0	1	0	0	0	0	0	0	1	0	10	0	0	0	0	3	0	0	0	0	0	0	0	0	0	0	1	1	0	0	0	2	1	2	1	1	1	2
1	588	6	9	1	42	109	2	0	0	1	1	1	2	2	3	1	2	3	1	1	3	0	0	0	0	0	3	0	0	1	3	3	2	2	2	3	2	24	4	5	9	6	3	2	3	3	3	2	3
1	589	6	1	1	35	109	2	0	0	4	0	4	1	0	2	0	1	0	2	3	2	10	10	10	0	0	10	0	0	1	0	3	0	0	2	0	0	18	9	1	2	3	3	1	1	3	1	2	1
1	590	6	1	1	44	107	2	0	0	1	0	1	1	0	2	0	0	0	0	2	0	3	3	3	0	0	5	0	0	0	1	1	1	1	2	2	2	12	3	0	7	2	2	1	1	2	1	1	1
1	591	6	1	2	23	223	3	0	0	0	0	0	0	0	0	0	0	0	0	0	0	8	0	0	0	0	1	0	0	0	0	0	0	0	0	0	0	0	0	0	0	0	1	1	1	1	1	1	1
1	592	6	2	2	29	109	3	0	0	0	0	0	0	0	1	0	0	0	0	0	0	0	0	0	0	0	1	0	0	0	0	1	1	0	1	1	1	5	0	0	3	1	1	1	2	2	2	1	1
1	593	6	2	1	39	223	2	0	0	0	0	0	0	0	1	0	0	0	0	0	0	0	0	0	0	0	0	0	0	0	0	1	0	0	1	0	0	3	0	0	1	1	1	1	1	1	1	1	1
1	594	6	2	1	18	109	2	1	0	0	0	0	0	0	0	0	1	0	1	0	0	2	0	0	0	0	3	0	0	1	1	2	1	1	1	1	1	9	0	1	4	3	2	2	2	3	2	2	2
1	595	6	1	1	37	107	2	0	0	0	0	2	0	0	0	1	0	0	0	2	1	2	6	1	0	0	0	0	1	0	1	1	2	2	3	1	1	13	2	2	7	2	2	3	2	3	3	2	3
1	596	6	1	1	20	223	2	1	0	2	0	3	1	0	3	0	0	0	2	1	1	0	0	0	0	0	0	0	0	0	0	2	0	0	2	2	0	14	6	0	4	2	3	2	1	4	1	1	1
1	597	6	1	1	44	108	3	0	0	0	0	0	0	0	1	1	0	0	1	0	0	2	1	2	0	0	0	1	1	2	1	2	2	3	2	2	3	19	0	5	10	3	3	2	3	3	4	4	3
1	598	6	2	1	47	108	3	0	0	0	0	1	0	0	1	2	0	0	0	2	2	1	0	1	0	0	0	0	0	0	2	2	0	2	2	2	1	14	1	2	7	4	1	2	1	1	1	2	2
1	599	6	2	1	40	107	2	0	0	0	0	0	0	0	2	0	0	0	0	0	0	8	0	0	0	0	0	0	0	0	1	1	0	0	1	1	0	4	0	0	2	2	2	1	1	3	1	2	1
1	600	6	1	1	46	107	2	0	0	0	0	0	0	0	1	0	0	0	0	1	0	3	1	2	0	0	0	0	0	0	0	0	0	3	0	0	0	3	0	0	3	0	1	1	2	2	1	1	1
1	601	7	2	1	24	109	3	1	0	1	0	0	1	0	2	0	0	1	1	1	1	5	3	3	0	0	0	0	2	1	2	2	2	3	3	3	4	23	2	4	13	4	3	3	3	3	2	3	1
1	602	7	2	1	22	235	3	1	0	6	3	3	0	1	6	0	0	6	6	6	6	22	22	20	0	0	0	0	4	3	6	4	2	6	6	6	6	54	9	13	24	10	5	4	6	6	4	4	2
1	603	7	2	1	31	109	6	0	0	1	0	1	5	0	5	0	0	5	6	6	5	8	4	28	0	0	0	5	3	4	4	4	4	4	4	6	5	51	7	17	19	8	5	4	3	5	4	4	1
1	604	7	2	1	31	114	6	0	0	2	0	3	0	0	6	0	0	1	2	2	1	5	1	2	0	0	0	0	1	0	3	4	1	6	6	5	4	36	5	2	21	7	3	5	4	3	1	3	2
1	605	7	2	2	53	205	3	0	0	4	0	2	3	0	0	0	0	0	0	4	1	3	0	3	0	0	0	1	0	2	1	3	0	2	2	2	1	25	9	3	7	4	2	3	3	2	1	3	2
1	607	7	2	1	55	205	3	0	0	6	0	6	0	0	1	0	0	0	1	6	6	0	0	0	0	0	0	0	0	0	0	0	0	4	4	4	6	30	12	0	18	0	3	3	4	2	1	3	1
1	608	7	2	2	19	299	6	1	0	6	0	1	0	1	6	0	0	6	6	6	6	7	6	3	0	0	0	1	1	0	3	2	0	2	2	4	2	29	7	8	10	5	3	3	3	2	1	3	1
1	609	7	1	2	40	109	3	0	0	3	1	2	4	1	1	0	0	0	0	1	2	5	0	0	0	0	0	0	0	0	1	1	0	1	1	0	0	13	9	0	2	2	2	1	2	1	1	1	1
1	610	7	1	2	62	107	1	0	0	0	0	0	0	0	0	0	0	0	0	0	0	0	0	0	0	0	0	0	0	0	0	0	0	0	0	0	0	0	0	0	0	0	1	1	1	1	1	1	1
1	611	7	2	1	20	104	3	1	0	1	1	2	0	0	3	0	0	0	1	4	1	8	8	5	0	0	1	2	0	2	2	2	0	5	3	3	3	25	3	4	14	4	3	4	4	5	3	3	1
1	612	7	2	2	19	223	3	1	0	1	0	0	0	0	0	0	0	0	3	1	1	10	5	0	0	0	0	0	0	0	0	0	1	0	0	0	0	1	1	0	0	0	3	3	2	1	1	1	1
1	613	7	1	2	53	103	2	0	0	0	0	0	0	0	0	0	0	0	0	0	0	0	0	0	0	0	0	0	0	0	0	0	0	0	0	0	0	0	0	0	0	0	1	1	1	1	1	1	1
1	614	7	2	1	26	103	6	0	0	2	3	2	1	1	0	1	0	0	1	2	2	5	2	2	3	0	0	1	1	1	2	3	0	3	2	2	3	25	5	4	10	5	3	4	4	4	2	3	1
1	616	7	2	2	21	115	3	1	0	1	0	0	2	0	0	0	1	0	2	0	4	0	0	0	0	0	0	1	0	0	2	2	0	1	2	1	1	13	3	1	5	4	3	3	2	1	1	2	1
1	617	7	2	1	22	109	3	1	0	1	0	1	0	0	1	0	0	0	1	2	2	0	0	3	0	0	0	0	0	0	0	2	0	1	3	1	2	13	2	0	7	2	3	2	1	3	1	3	1
1	618	7	1	1	22	111	3	0	0	0	2	0	0	0	6	0	0	0	1	6	6	3	0	0	0	0	0	1	0	1	1	0	0	2	1	2	0	7	0	2	5	1	3	1	2	4	1	3	1
1	619	7	1	1	66	103	3	0	0	1	0	2	0	0	0	0	0	0	0	0	0	0	0	0	0	0	0	0	0	0	0	0	0	0	0	0	0	3	3	0	0	0	1	1	2	2	1	1	1
1	620	7	1	1	40	103	3	0	0	0	0	0	0	0	6	0	0	1	1	0	1	0	0	0	0	0	0	0	0	0	0	1	0	0	1	1	0	5	0	1	2	1	1	4	2	1	1	1	1
1	621	7	1	1	32	104	6	0	0	2	0	2	4	0	0	0	0	0	0	0	0	4	0	0	0	0	0	0	0	0	2	2	0	1	2	0	1	16	8	0	4	4	1	1	1	3	1	1	1
1	622	7	2	1	36	116	2	0	0	6	0	0	0	0	6	0	0	0	6	2	3	5	3	0	0	0	0	0	0	0	0	2	2	2	2	4	4	22	6	0	12	2	3	3	3	3	1	3	3
1	624	7	2	1	21	114	6	0	0	1	0	2	0	0	1	0	0	1	1	2	2	20	20	20	0	0	0	0	3	0	0	1	0	0	3	3	3	18	3	4	9	1	3	4	4	4	2	4	1
1	625	7	2	2	23	113	3	1	0	1	3	1	0	0	3	0	0	0	6	1	0	10	3	3	0	0	20	0	1	1	1	1	0	1	1	1	0	9	2	2	3	2	3	4	3	3	1	3	1
1	626	7	1	1	20	104	3	1	0	2	0	2	0	0	6	0	3	3	4	6	6	2	2	2	0	0	0	0	1	4	4	4	4	5	6	5	5	41	4	8	21	8	5	5	5	4	3	5	1
1	627	7	2	2	20	106	3	1	0	3	0	3	0	0	0	0	0	0	0	3	1	3	3	2	0	0	0	0	0	0	0	0	0	2	2	2	0	12	6	0	6	0	3	1	1	2	1	2	1
1	630	7	2	1	21	101	3	1	0	0	0	1	0	0	3	0	0	2	3	0	0	4	0	4	0	0	0	0	1	0	0	1	0	5	1	0	0	12	1	3	6	1	2	3	2	2	1	1	1
1	631	7	2	2	18	107	3	1	0	0	0	2	1	0	6	0	0	0	6	3	0	5	2	4	0	0	0	0	2	0	0	0	0	1	1	1	1	9	3	2	4	0	2	4	2	2	2	1	1
1	632	7	2	1	18	107	3	1	0	5	5	5	4	5	5	5	5	6	6	6	6	17	17	17	0	0	14	4	6	6	6	6	5	6	6	6	6	77	14	27	24	12	5	6	6	6	5	6	1
1	633	7	2	2	23	213	6	0	0	0	0	0	1	0	0	0	6	6	0	0	0	15	13	14	0	0	0	0	2	0	2	2	0	5	2	4	4	28	1	8	15	4	4	1	1	3	2	1	1
1	634	7	2	1	24	107	6	0	0	0	0	0	0	0	0	0	0	0	0	0	0	0	0	0	0	0	0	0	0	0	0	1	0	0	1	0	2	5	0	0	3	1	1	1	1	1	1	1	1
1	636	7	1	1	24	104	3	1	0	0	0	0	0	0	2	0	0	1	4	1	0	15	11	11	0	0	0	1	0	0	1	2	0	1	2	2	2	13	0	2	7	3	2	3	2	3	2	3	2
1	637	7	2	1	24	110	3	0	0	1	0	1	0	0	1	0	0	1	1	0	1	10	1	1	0	0	0	1	1	1	1	0	0	5	1	1	1	14	2	4	8	1	2	2	1	2	2	1	1
1	638	7	2	1	38	101	6	0	0	0	0	0	0	0	0	0	0	0	0	0	0	0	0	0	0	0	0	0	0	0	0	0	0	0	0	0	0	0	0	0	0	0	1	1	1	1	1	1	1
1	639	7	1	1	21	104	3	1	0	6	0	1	6	0	0	0	0	0	0	1	0	2	2	0	0	0	0	0	1	0	1	0	0	1	0	1	0	16	13	1	2	1	3	2	3	2	1	2	1
1	640	7	2	2	22	231	3	1	0	6	0	6	0	3	2	0	0	0	0	6	2	10	5	2	0	0	0	0	0	0	0	0	2	2	3	2	1	20	12	0	8	0	3	3	2	2	1	2	1
1	641	7	1	1	26	104	3	0	0	0	0	0	0	0	0	0	0	0	0	0	0	0	0	1	0	0	0	0	0	0	0	0	0	0	0	0	0	0	0	0	0	0	1	1	1	1	1	1	1
1	642	7	2	1	27	104	6	0	0	1	0	1	0	0	3	1	1	1	2	1	1	1	0	1	0	0	0	0	2	0	1	3	2	4	4	5	5	30	2	4	18	4	4	4	4	4	3	4	2
1	643	7	2	2	28	114	6	0	0	5	3	2	2	0	4	2	4	4	6	6	3	11	11	9	0	1	0	2	4	0	5	5	3	1	0	5	5	42	9	12	11	10	5	5	3	5	4	5	6
1	644	7	2	1	23	114	6	0	0	1	0	2	1	0	0	0	0	2	2	6	2	4	0	0	0	0	0	0	0	0	0	0	0	2	2	0	2	12	4	2	6	0	3	3	1	2	1	2	1
1	645	7	2	2	25	101	3	0	0	6	0	1	1	0	6	0	0	1	1	0	0	15	10	2	0	0	20	0	0	0	2	2	0	2	2	2	2	21	8	1	8	4	2	3	3	2	2	2	1
1	646	7	2	1	28	104	3	1	0	1	0	1	0	0	6	0	1	0	6	6	6	0	0	0	0	0	5	0	1	0	4	4	2	5	6	5	6	33	2	1	22	8	5	5	2	5	3	4	2
1	647	7	2	2	24	214	3	0	0	1	0	2	0	0	4	0	0	0	0	0	0	16	0	0	0	0	0	0	0	0	2	2	0	0	2	2	1	12	3	0	5	4	1	1	1	2	1	1	1
1	648	7	2	2	20	104	3	1	0	0	0	0	0	0	3	3	1	2	1	1	0	10	1	1	0	0	0	0	0	1	2	0	0	1	1	2	2	12	0	6	6	2	2	3	3	2	1	1	1
1	649	7	2	2	21	214	3	1	0	0	0	0	0	0	1	0	0	0	2	0	0	2	0	0	0	0	0	0	0	0	0	0	0	0	0	1	1	2	0	0	2	0	1	1	2	2	1	1	1
1	650	7	2	1	21	107	3	1	1	0	0	0	0	0	1	0	0	0	3	3	1	3	0	0	0	0	0	0	0	0	0	1	0	1	1	1	0	5	0	0	3	1	2	3	1	3	1	1	2
1	651	7	1	2	26	101	6	0	0	0	1	0	0	0	0	5	1	6	0	0	0	0	0	0	0	0	0	0	0	0	4	5	0	1	0	2	6	30	0	11	9	9	1	1	2	5	3	1	1
1	652	7	2	1	27	110	7	1	0	3	2	4	6	1	6	0	0	2	6	6	3	10	2	1	0	0	1	0	0	1	1	1	0	2	2	2	4	28	13	3	10	2	4	4	3	3	3	3	2
1	653	7	2	2	22	114	3	0	0	0	0	0	0	0	0	0	0	0	0	1	1	0	0	0	0	0	0	0	0	0	1	1	0	1	0	1	1	5	0	0	3	2	1	2	1	1	1	2	1
1	654	7	2	2	32	111	3	0	0	4	4	4	4	1	0	0	0	0	3	2	1	7	2	2	0	0	0	0	1	0	0	0	0	1	2	1	0	17	12	1	4	0	3	2	2	2	2	2	1
1	655	7	1	1	19	116	3	1	0	1	0	1	1	0	1	0	0	0	0	1	1	2	0	3	0	0	0	0	1	0	0	1	1	2	2	2	1	13	3	1	7	1	3	2	3	3	1	2	1
1	656	7	2	1	29	110	3	0	0	5	0	5	5	0	6	0	0	0	0	1	1	4	4	3	0	2	0	1	1	0	0	0	0	2	2	2	2	25	15	2	8	0	6	6	4	3	1	3	3
1	657	7	2	1	24	114	6	0	0	3	0	1	0	0	4	1	2	3	5	6	4	10	8	7	0	0	0	1	2	0	2	2	1	4	3	5	4	31	4	7	16	4	4	4	3	4	3	4	3
1	658	7	2	2	25	113	7	1	0	1	0	1	0	0	1	0	0	0	2	3	2	3	0	0	0	0	0	0	1	0	1	4	1	3	4	4	5	27	2	1	16	5	3	3	4	3	1	3	1
1	659	7	2	2	28	108	3	0	0	1	1	3	0	0	3	0	0	0	4	6	6	6	0	0	0	0	12	0	1	0	6	6	3	5	6	5	6	39	4	1	22	12	5	4	4	5	2	5	3
1	660	7	2	1	27	223	6	0	0	0	0	0	0	0	1	0	0	3	0	0	0	0	0	0	0	0	0	0	0	0	1	1	1	1	1	0	0	7	0	3	2	2	2	2	2	2	1	1	1
1	661	7	2	1	23	109	6	0	0	1	0	1	0	0	3	0	1	0	1	1	0	2	1	0	0	0	0	0	1	1	1	0	0	1	1	1	1	8	2	2	4	1	2	2	1	1	1	1	1
1	662	7	2	2	27	109	6	0	0	5	0	0	0	0	1	0	0	0	1	1	1	1	1	0	0	0	15	0	0	0	0	0	0	1	2	1	1	10	5	0	5	0	3	2	1	3	1	1	1
1	663	7	2	1	18	218	3	1	0	3	1	2	0	1	6	2	2	1	6	6	6	5	5	0	0	0	3	0	1	3	4	4	2	6	6	6	6	44	5	7	24	8	4	5	3	6	2	5	1
1	664	7	2	2	18	109	3	1	0	0	0	2	0	0	0	2	0	0	0	1	0	0	0	0	0	0	0	0	0	3	2	3	0	1	2	3	1	20	2	5	7	5	3	3	1	2	2	1	1
1	667	7	1	1	20	114	3	1	0	2	0	2	1	0	4	0	0	4	4	1	1	4	2	2	0	0	0	0	1	1	2	2	2	1	1	1	2	20	5	6	5	4	3	4	2	3	1	2	1
1	668	7	2	1	18	218	3	1	0	1	0	0	0	1	6	0	0	2	6	6	6	2	2	4	0	2	0	0	4	0	6	6	1	6	6	6	6	43	1	6	24	12	6	6	6	6	1	6	3
1	669	7	2	1	19	109	3	1	0	1	0	1	0	1	6	4	5	3	6	6	6	10	5	15	0	0	5	1	5	3	1	1	4	5	5	5	6	41	2	16	21	2	5	5	6	5	3	5	3
1	670	7	2	1	19	207	3	1	0	3	0	1	3	0	6	0	0	0	3	6	6	10	6	10	3	2	4	1	1	2	1	0	0	5	3	4	3	26	7	4	15	1	5	4	5	4	2	3	1
1	671	7	2	1	23	110	6	0	0	6	0	4	0	0	3	0	0	6	2	4	4	2	1	0	0	0	0	0	1	0	2	1	0	4	1	1	0	25	10	7	6	3	3	3	3	2	1	1	1
1	672	7	1	1	27	116	3	1	0	6	0	6	0	0	6	6	6	0	6	2	6	3	0	3	0	0	0	0	1	0	4	4	4	5	3	3	4	42	12	7	15	8	3	3	3	3	3	3	1
1	673	7	1	1	28	109	3	1	1	5	5	5	2	5	6	2	2	6	6	6	6	0	0	0	0	0	0	0	6	6	6	6	6	6	6	6	6	68	12	20	24	12	5	6	6	6	4	6	6
1	674	7	2	2	55	223	6	0	0	0	0	0	0	0	0	0	0	0	0	0	0	2	0	0	0	0	0	0	0	0	0	0	0	0	0	0	0	0	0	0	0	0	1	1	1	1	1	1	1
1	675	7	2	1	18	103	3	1	1	6	0	6	6	6	6	6	6	6	6	6	6	0	28	10	28	10	0	0	6	6	6	6	0	6	5	6	6	77	18	24	23	12	6	6	6	6	6	6	1
1	676	7	2	1	20	103	3	1	0	0	0	0	1	0	1	6	1	0	0	1	6	5	2	1	0	0	3	0	0	0	1	1	2	0	0	0	0	9	1	6	0	2	3	2	1	1	2	1	1
1	678	7	2	1	19	103	3	1	0	0	0	0	0	0	2	2	0	0	1	1	1	3	0	0	0	0	0	0	0	0	0	0	0	0	0	0	0	2	0	2	0	0	2	3	3	2	1	1	1
1	679	7	2	1	18	104	3	0	0	4	5	4	4	4	6	0	0	0	5	6	6	3	0	2	0	0	17	1	1	0	5	5	4	6	6	5	5	46	12	2	22	10	5	5	6	5	3	4	4
1	680	7	2	1	20	107	3	1	0	6	1	1	0	1	6	0	6	1	6	6	6	3	2	1	3	0	0	0	6	1	6	6	0	4	5	6	4	46	7	8	19	12	6	6	6	6	4	5	6
1	681	7	2	2	18	199	3	1	0	0	0	3	3	0	5	0	0	0	3	3	1	6	0	0	0	0	0	0	1	0	4	3	0	3	3	3	0	22	6	1	9	7	3	3	2	1	1	1	1
1	682	7	2	1	27	104	6	0	0	3	0	3	0	0	4	0	0	0	1	4	3	4	1	1	0	0	0	0	1	1	2	2	2	2	2	3	2	21	6	2	9	4	3	3	2	3	1	3	3
1	683	7	2	2	20	104	3	0	0	3	1	2	2	1	2	1	1	4	6	6	6	2	2	28	0	0	0	0	0	0	2	3	1	2	4	2	4	30	7	5	12	5	4	6	2	2	2	6	4
1	684	7	1	2	20	104	3	1	0	0	0	2	2	0	0	0	0	0	0	0	0	0	0	0	0	0	2	0	0	0	0	4	0	3	3	0	0	18	4	0	6	4	2	1	1	3	1	1	1
1	685	7	1	1	35	109	3	0	0	0	0	3	0	0	6	0	0	3	3	3	2	0	0	0	0	0	0	1	0	2	3	3	0	2	2	2	3	24	3	6	9	6	3	3	2	1	1	3	4
1	686	7	2	1	33	101	6	1	0	6	0	5	3	3	6	0	0	0	6	6	6	0	0	0	0	20	10	0	1	3	4	4	2	5	5	6	4	46	14	4	20	8	5	5	5	4	3	4	3
1	687	7	2	2	21	104	6	1	0	6	6	6	6	6	6	0	0	6	6	6	6	1	0	1	0	5	0	0	6	6	6	6	6	6	6	6	6	72	18	18	24	12	6	6	6	6	1	6	6
1	688	7	2	2	23	112	6	0	0	6	0	0	0	0	6	0	0	0	6	3	6	3	0	0	0	0	5	0	0	2	6	6	0	1	2	0	0	23	6	2	3	12	3	6	2	1	1	1	1
1	689	7	1	1	21	113	3	1	0	6	0	3	1	0	6	2	0	2	5	5	5	3	3	2	0	0	15	1	2	4	4	3	5	5	4	3	4	43	10	11	16	7	5	5	3	4	3	2	3
1	690	7	1	1	22	104	3	1	0	1	0	1	0	0	2	0	0	0	2	6	5	3	0	0	0	0	0	1	1	1	2	2	4	1	4	2	2	18	2	3	9	4	3	4	4	3	1	1	1
1	691	7	2	2	19	110	3	1	0	0	0	1	0	0	2	0	0	0	6	0	6	3	1	4	0	0	1	0	1	0	2	1	0	0	2	1	1	8	1	1	4	3	1	3	2	1	1	2	1
1	692	7	2	1	18	110	3	1	0	0	0	1	1	0	2	0	0	0	1	1	0	0	0	3	0	0	0	0	1	1	0	0	1	5	6	2	1	18	2	2	14	0	3	2	3	3	2	2	1
1	693	7	2	1	32	104	6	0	0	6	0	6	6	0	3	0	0	3	5	0	0	7	0	1	0	0	0	0	0	0	4	4	0	0	0	0	0	29	18	3	0	8	2	3	2	3	1	1	1
1	694	7	2	2	32	106	6	0	0	0	0	1	0	0	2	0	0	0	3	3	2	2	0	0	0	0	0	0	0	0	0	0	0	0	2	1	0	4	1	0	3	0	2	3	1	2	1	1	1
1	695	7	2	2	23	109	3	1	0	0	0	0	0	0	0	0	0	0	0	0	0	6	2	6	0	0	0	0	0	3	2	2	0	1	1	2	3	14	0	3	7	4	1	3	3	3	1	1	1
1	696	7	2	2	20	223	3	1	0	6	3	6	6	3	6	6	1	0	6	6	6	2	1	7	0	0	15	0	3	2	2	4	4	5	5	5	5	57	18	11	20	6	6	6	6	6	5	5	1
1	697	7	1	2	23	101	3	1	0	0	0	0	0	0	1	0	0	0	0	0	0	0	0	2	0	0	0	0	0	0	2	3	0	3	3	1	0	13	0	0	7	5	1	1	1	3	1	1	1
1	698	7	1	1	24	104	3	1	0	6	0	6	6	3	6	4	3	6	6	5	6	20	20	20	0	0	15	5	5	3	6	6	5	6	6	4	4	73	18	23	20	12	6	6	6	5	4	4	3
1	699	7	2	1	18	104	3	1	0	0	0	0	0	0	0	0	0	0	0	0	0	0	0	0	0	0	0	0	0	0	1	0	4	0	1	0	0	1	0	0	1	1	1	2	1	3	1	1	1
1	701	8	1	1	45	223	6	0	0	0	0	0	0	0	2	0	0	0	0	1	0	2	0	0	0	0	0	0	0	0	0	0	0	2	4	2	4	12	0	0	12	0	2	2	1	3	1	3	1
1	702	8	2	2	18	223	3	1	0	1	0	1	3	0	6	0	0	0	0	0	0	10	0	5	0	0	0	0	0	0	0	0	0	0	1	1	0	7	5	0	2	0	3	2	1	1	1	1	3
1	703	8	2	2	19	223	3	1	0	3	0	1	2	0	2	0	0	0	0	0	0	10	0	8	0	0	0	0	0	0	2	2	0	0	2	1	3	16	6	0	6	4	3	1	3	1	1	2	3
1	704	8	1	2	18	108	3	1	0	4	0	4	4	0	4	0	1	0	0	2	0	20	1	1	0	0	2	0	0	0	0	2	0	1	2	1	0	20	12	0	4	2	2	2	1	2	1	1	1
1	705	8	2	2	19	109	3	1	0	0	0	0	0	0	0	1	0	0	0	0	0	0	0	0	0	0	0	0	0	0	0	0	1	0	6	0	0	7	0	1	6	0	1	2	1	1	2	1	1
1	706	8	2	2	19	111	3	1	0	0	0	0	0	0	1	0	0	1	1	0	1	0	0	0	0	0	0	0	0	2	0	0	1	0	0	0	0	3	0	3	0	0	2	2	1	1	1	1	1
1	707	8	1	1	19	107	3	1	0	0	0	1	0	0	0	0	0	0	0	0	0	0	0	0	0	0	0	0	0	0	0	0	0	1	0	0	0	2	1	0	1	0	2	2	1	1	1	1	1
1	709	8	2	2	26	106	3	1	0	1	3	3	2	3	5	4	2	2	5	5	5	0	0	0	0	0	0	0	0	2	2	6	1	3	3	5	5	42	6	8	16	8	4	5	4	4	4	4	3
1	710	8	2	2	19	116	3	1	0	0	0	0	0	0	0	0	0	0	0	0	0	0	0	0	0	0	0	0	0	0	2	1	0	1	2	1	0	6	0	0	4	3	1	1	1	2	1	1	1
1	711	8	2	2	19	110	3	1	0	0	0	0	1	0	0	0	0	1	0	1	0	0	0	0	0	0	0	0	1	1	0	1	0	1	0	0	0	7	1	3	1	1	2	2	2	1	1	1	2
1	712	8	2	2	20	103	3	1	0	0	0	3	0	0	4	0	0	0	2	2	3	3	0	1	0	0	0	0	0	0	5	4	2	2	4	3	4	24	3	0	13	9	3	3	4	2	2	3	1
1	713	8	2	1	19	107	3	1	0	3	0	3	3	0	2	0	0	1	1	1	3	0	0	0	0	0	0	0	1	0	2	2	0	2	4	4	2	27	9	2	12	4	3	3	3	2	1	1	1
1	714	8	2	1	22	208	3	1	0	0	0	0	0	0	0	0	0	0	0	0	0	0	0	0	0	0	0	0	0	0	0	0	0	0	1	1	1	3	0	0	3	0	1	2	3	3	2	2	1
1	715	8	2	1	22	223	3	1	1	0	0	6	0	0	0	0	2	0	0	0	0	4	0	0	0	0	0	0	0	1	6	6	0	5	6	5	5	40	6	1	21	12	5	1	1	6	1	1	1
1	717	8	2	2	21	109	3	1	0	2	0	1	0	1	1	0	0	0	1	2	0	2	0	0	0	0	0	1	1	0	1	3	2	2	2	1	3	19	3	2	8	4	2	3	3	3	1	2	1
1	718	8	2	1	21	113	3	1	0	6	0	6	6	0	6	0	0	0	6	6	6	0	0	0	0	0	0	0	1	0	0	0	1	4	3	3	4	33	18	1	14	0	5	5	6	5	1	4	2
1	719	8	2	1	22	229	3	1	0	1	0	0	0	0	1	0	0	0	0	0	0	1	0	0	0	0	0	0	0	0	1	1	0	1	1	0	1	6	1	0	3	2	1	1	2	1	1	1	1
1	721	8	2	2	19	114	3	1	0	3	0	2	2	0	6	1	1	3	4	1	3	4	2	2	0	0	10	0	0	0	4	5	0	2	3	0	0	26	7	4	5	9	4	4	3	2	3	2	1
1	722	8	2	2	18	101	3	0	0	6	0	6	3	3	0	1	1	6	6	4	2	10	7	3	10	0	0	1	4	1	0	3	6	3	5	2	3	47	15	13	13	3	4	4	5	4	2	3	3
1	723	8	2	2	18	101	3	0	0	0	0	0	0	0	0	0	0	0	0	1	0	1	0	0	0	0	0	0	1	0	0	0	0	1	1	1	1	5	0	1	4	0	2	1	2	2	1	3	1
1	724	8	2	1	22	107	3	1	0	6	6	6	0	1	6	0	0	0	3	2	3	4	0	0	0	0	0	0	0	0	0	0	0	2	1	0	0	15	12	0	3	0	5	3	2	2	1	2	3
1	725	8	2	1	22	114	3	1	0	0	0	0	0	0	0	0	0	0	0	0	0	6	0	0	0	0	0	0	0	0	0	0	0	0	0	0	1	1	0	0	1	0	1	1	1	1	1	1	1
1	726	8	2	1	18	209	3	0	1	4	3	0	4	2	6	0	1	0	6	6	6	0	0	5	2	0	4	3	5	3	4	4	0	6	6	4	5	48	8	11	21	8	5	6	5	5	3	5	4
1	727	8	2	1	18	109	3	1	0	3	4	4	3	6	6	5	5	6	6	6	6	28	28	28	0	0	15	4	5	3	6	6	5	6	6	6	6	69	10	23	24	12	6	6	6	6	6	6	6
1	728	8	2	1	19	107	3	1	0	0	0	0	1	0	3	0	0	0	0	0	0	0	0	0	0	0	0	0	0	0	2	2	0	2	2	5	5	19	1	0	14	4	3	3	1	4	1	2	1
1	729	8	2	2	68	104	6	0	0	1	0	0	0	0	0	1	0	0	0	0	0	0	0	0	0	0	0	0	0	0	0	0	0	0	0	0	0	2	1	1	0	0	2	2	2	1	1	1	1
1	730	8	2	2	40	101	6	0	0	0	0	0	0	0	0	0	0	0	0	0	0	0	0	0	0	0	0	0	0	0	0	0	0	0	0	0	0	0	0	0	0	0	1	1	1	1	1	1	1
1	731	8	1	2	24	106	3	0	1	0	0	0	0	0	0	0	0	0	0	0	0	0	0	0	0	0	0	0	0	0	1	1	0	1	1	1	1	6	0	0	4	2	1	1	1	2	1	1	1
1	732	8	2	1	22	104	3	1	0	0	0	3	0	0	5	5	3	0	3	6	6	3	0	7	0	0	0	0	1	0	2	2	6	6	6	5	6	36	3	6	23	4	3	3	3	5	4	3	1
1	733	8	2	2	22	231	3	1	0	3	0	4	0	0	6	0	0	0	6	6	6	0	0	0	0	0	1	0	0	0	6	2	0	6	2	2	2	23	7	0	12	8	5	4	4	3	1	2	1
1	734	8	1	1	22	209	3	1	0	3	0	1	2	0	0	0	0	0	1	1	1	0	0	0	0	0	0	0	1	0	2	2	1	3	2	2	2	20	6	1	9	4	4	3	3	2	2	3	1
1	735	8	9	2	22	107	3	1	0	2	0	2	3	0	4	0	0	0	4	2	4	5	2	1	0	0	1	0	1	0	0	1	1	2	2	3	3	20	7	1	10	1	4	3	4	3	1	3	1
1	736	8	9	1	22	109	6	1	0	2	1	2	0	1	5	0	0	0	1	4	4	3	2	3	0	0	0	0	4	0	3	2	1	4	3	3	1	23	4	4	11	5	5	4	5	4	2	2	1
1	737	8	9	1	72	114	3	0	0	5	0	0	0	0	5	4	4	4	6	6	6	0	0	0	0	0	0	0	0	0	4	6	2	6	6	5	3	45	5	8	20	10	4	4	4	3	3	3	1
1	738	8	9	1	34	114	2	0	0	1	0	1	0	0	0	0	0	0	6	6	6	20	10	12	0	0	8	0	3	0	2	2	1	5	6	5	4	29	2	3	20	4	6	4	5	1	1	5	3
1	739	8	2	2	19	231	2	1	0	6	0	5	4	0	6	0	0	0	0	0	0	3	0	0	0	0	15	0	0	0	1	1	0	0	0	0	0	17	15	0	0	2	1	5	3	1	1	1	1
1	740	8	1	2	21	109	3	1	0	2	0	0	1	1	0	1	0	1	2	2	1	2	1	1	0	0	0	1	1	1	2	1	5	2	2	3	2	19	3	5	9	3	3	3	4	2	2	3	2
1	741	8	2	1	22	108	3	0	0	2	2	2	1	4	1	0	2	0	4	6	5	0	0	0	1	3	20	1	5	5	4	5	5	6	6	5	6	49	5	11	23	9	4	5	4	4	3	3	2
1	742	8	2	2	27	108	2	1	0	0	0	0	0	0	0	0	0	0	0	3	1	0	0	0	0	0	0	2	0	2	0	0	1	1	1	0	0	6	0	4	2	0	1	2	2	1	1	1	1
1	743	8	2	2	29	108	3	1	0	1	0	1	2	0	0	0	0	0	0	0	0	0	0	0	0	0	0	0	0	0	0	0	0	0	0	0	0	4	4	0	0	0	1	1	2	1	1	1	1
1	745	8	1	1	21	114	3	1	0	3	0	0	0	0	1	0	0	1	0	2	2	1	1	1	0	0	0	0	1	0	0	2	0	2	2	1	1	15	3	2	6	2	4	3	3	4	1	3	1
1	746	8	1	2	20	110	3	0	0	0	0	6	4	0	6	0	0	0	4	0	2	4	0	4	0	0	0	0	0	0	0	2	0	1	1	1	0	17	10	0	3	2	3	3	2	1	1	2	1
1	747	8	2	1	24	106	3	1	0	0	0	0	0	0	6	0	0	2	6	3	6	9	0	0	0	0	2	0	0	0	4	5	0	3	2	2	1	20	0	2	8	9	3	5	1	5	1	2	1
1	748	8	2	2	23	104	3	1	0	1	0	1	0	1	2	0	0	0	2	4	3	3	1	1	0	0	0	0	2	0	3	3	1	5	5	4	5	29	2	2	19	6	4	4	3	4	1	3	1
1	749	8	2	2	23	115	3	0	0	5	5	5	5	6	6	0	0	6	6	1	6	3	1	1	0	0	4	0	0	0	2	2	0	4	4	4	3	40	15	6	15	4	4	5	4	2	1	1	3
1	750	8	2	1	23	109	3	1	1	6	3	6	6	6	6	6	6	6	6	6	6	28	28	20	0	3	24	6	6	4	6	6	2	5	5	6	5	79	18	28	21	12	6	6	6	6	6	6	1
1	751	8	2	2	22	114	3	1	0	0	0	1	0	0	0	0	0	1	0	1	1	6	2	0	0	0	1	0	0	0	1	1	1	0	1	1	1	7	1	1	3	2	1	2	1	1	1	1	1
1	752	8	2	2	23	199	3	0	0	0	0	0	0	0	0	0	0	0	0	0	0	4	0	4	0	0	0	0	0	0	1	1	0	0	0	0	0	2	0	0	0	2	2	1	1	2	2	1	1
1	755	8	2	2	22	103	3	1	0	3	0	3	0	1	2	0	1	1	3	5	3	20	10	5	0	0	6	1	1	0	2	2	0	4	4	1	4	26	6	3	13	4	6	3	3	3	2	3	1
1	756	8	2	1	21	102	3	1	0	3	0	0	3	0	0	0	0	0	0	0	5	0	0	0	0	0	0	0	0	0	1	0	0	1	1	1	1	10	6	0	4	1	3	2	2	2	1	1	1
1	757	8	2	2	21	201	3	1	0	1	3	1	0	0	2	1	1	1	1	2	2	18	0	0	0	0	0	0	0	1	1	1	1	2	2	0	1	12	2	3	5	2	2	2	3	2	1	2	1
1	758	8	2	1	22	227	3	1	0	1	1	2	0	0	1	0	0	0	1	3	3	3	2	5	0	0	0	0	1	2	3	0	6	3	3	4	2	18	3	3	12	3	4	3	3	3	1	3	1
1	759	8	2	1	22	104	3	1	0	1	0	1	0	0	0	0	0	0	0	1	1	1	0	0	0	0	0	0	1	4	0	0	3	2	2	1	0	12	2	5	5	0	3	2	4	3	2	2	1
1	760	8	2	2	23	115	3	1	0	5	0	5	5	0	4	0	0	0	5	6	5	3	0	0	0	0	0	0	1	0	2	1	0	6	6	6	6	42	15	1	24	3	4	3	1	4	1	3	1
1	761	8	2	1	19	206	3	1	0	0	0	0	0	0	1	0	0	0	0	0	0	1	1	1	0	0	0	0	0	0	1	1	1	1	2	0	1	6	0	0	4	2	2	2	1	2	1	2	1
1	762	8	2	2	18	106	3	1	0	1	1	5	1	0	1	0	0	1	1	1	2	2	0	0	0	0	0	0	0	0	0	0	0	2	0	1	0	11	7	1	3	0	2	2	1	2	1	1	1
1	763	8	2	1	19	209	3	1	0	1	0	0	1	0	0	0	0	0	0	0	0	5	0	0	0	0	0	0	0	0	4	4	3	5	2	4	5	26	2	0	16	8	3	1	1	5	1	2	1
1	764	8	2	1	24	104	3	1	0	1	0	1	0	0	6	0	0	0	1	2	1	28	5	12	0	0	0	0	1	0	1	1	0	2	2	1	1	11	2	1	6	2	3	3	3	3	1	3	1
1	766	8	2	2	35	114	6	0	0	4	0	4	4	0	3	0	0	0	1	6	3	2	0	0	0	0	0	0	0	0	2	2	0	4	4	2	0	26	12	0	10	4	3	3	3	3	2	2	1
1	767	8	2	2	22	107	3	0	0	1	0	0	0	0	6	0	0	0	0	6	6	10	0	0	0	0	0	0	0	0	2	2	0	2	2	0	0	9	1	0	4	4	3	3	4	1	1	1	1
1	768	8	2	1	22	108	3	0	0	3	0	3	0	0	0	0	0	0	0	1	1	0	0	0	0	0	1	0	1	0	0	0	0	1	1	0	0	9	6	1	2	0	2	3	2	3	1	1	1
1	769	8	2	1	22	109	3	1	0	3	0	3	4	4	2	1	1	1	4	4	4	20	10	5	0	0	10	1	1	2	4	4	3	4	4	4	5	41	10	6	17	8	4	4	4	3	3	3	2
1	770	8	1	1	25	214	6	0	1	2	3	3	2	3	1	1	2	4	4	4	3	4	4	4	12	0	1	2	3	4	4	4	3	3	4	4	5	45	7	14	16	8	5	5	4	5	3	4	4
1	771	8	2	1	22	104	3	1	0	1	0	0	0	0	0	0	0	0	1	0	0	3	3	1	0	0	0	0	0	0	1	0	0	1	1	0	0	3	1	0	2	1	1	2	1	1	1	1	1
1	772	8	2	1	22	223	3	1	0	2	0	3	0	0	0	0	0	0	1	0	0	0	0	0	0	0	0	0	1	0	0	1	0	1	1	1	0	11	5	1	3	1	2	1	1	1	1	1	1
1	773	8	2	1	22	107	3	1	0	0	0	0	0	0	0	0	0	0	1	1	0	0	0	0	0	0	0	0	0	0	0	0	0	1	1	1	0	3	0	0	3	0	2	2	1	1	1	2	1
1	774	8	2	2	21	208	3	1	1	0	4	1	0	0	6	5	3	1	6	6	6	16	5	5	0	0	2	2	2	1	4	5	1	4	5	6	5	42	1	11	20	9	6	6	3	5	3	4	1
1	775	8	2	1	23	104	3	1	1	4	2	3	0	0	6	1	1	6	6	1	1	1	1	1	0	0	2	0	2	1	4	4	0	1	1	3	4	34	7	10	9	8	3	3	2	5	2	3	1
1	776	8	2	1	22	107	3	0	0	3	2	2	2	2	4	0	0	1	4	5	4	15	7	7	0	0	10	2	1	5	4	4	5	5	5	5	5	44	7	9	20	8	5	4	4	4	1	4	1
1	778	8	2	2	22	107	3	1	0	0	0	0	0	0	0	0	0	0	0	0	0	0	0	0	0	0	0	0	0	0	0	0	0	0	0	0	0	0	0	0	0	0	1	1	1	1	1	1	1
1	779	8	2	1	19	223	6	0	0	2	0	2	2	0	3	0	1	0	2	1	2	0	0	0	0	0	0	0	0	0	1	1	0	1	1	1	1	12	6	0	4	2	2	2	2	2	1	2	1
1	780	8	2	1	42	107	3	0	0	3	0	4	1	0	0	0	1	1	1	5	4	5	2	2	0	0	0	0	1	0	0	0	0	4	4	4	3	25	8	2	15	0	6	5	4	2	1	3	1
1	782	8	1	1	25	107	3	0	0	0	0	0	0	0	6	0	0	0	2	1	0	5	5	5	0	0	0	0	2	0	0	0	2	0	1	0	0	3	0	2	1	0	2	4	3	1	1	2	1
1	783	8	1	2	26	107	3	0	0	6	0	6	6	0	6	0	0	0	0	0	0	0	0	0	0	1	20	0	1	0	0	0	0	0	0	0	0	19	18	1	0	0	6	3	1	1	1	1	1
1	784	8	1	2	42	223	6	0	0	6	0	1	6	2	0	0	0	1	0	6	6	5	2	2	0	0	10	0	1	0	1	1	0	5	5	2	2	31	13	2	14	2	6	6	6	3	2	2	2
1	785	8	1	2	44	214	6	0	0	0	0	0	0	0	1	0	0	0	0	0	1	1	0	0	0	0	0	1	0	0	1	0	1	0	0	0	1	2	0	1	1	1	2	3	3	2	1	1	1
1	786	8	2	1	34	107	3	1	0	1	0	0	1	0	0	0	0	0	1	1	1	5	5	3	0	0	0	0	0	0	0	0	0	4	4	4	4	18	2	0	16	0	3	3	3	2	1	3	1
1	787	8	2	2	33	107	3	0	0	1	0	0	1	0	2	0	0	2	3	6	3	15	28	15	0	0	0	0	0	2	0	3	0	5	5	6	4	32	2	4	20	3	3	3	3	3	1	4	3
1	788	8	9	2	31	107	3	0	0	0	0	0	0	0	0	0	0	0	0	0	0	2	0	0	0	0	0	0	1	0	0	0	0	2	1	2	1	7	0	1	6	0	2	3	2	1	1	2	1
1	789	8	2	1	31	199	2	0	0	0	0	0	0	0	0	0	0	0	0	0	0	4	0	0	0	0	0	1	0	1	1	1	0	1	1	0	1	7	0	2	3	2	2	2	1	1	3	1	1
1	790	8	2	1	58	107	2	0	0	0	0	6	6	0	6	6	6	6	6	6	6	1	0	0	0	0	0	1	1	0	0	0	0	0	0	6	6	38	12	14	12	0	5	5	3	1	1	1	1
1	791	8	2	1	68	299	2	0	0	6	0	6	6	0	6	0	0	0	6	6	6	0	0	0	0	0	0	0	1	0	0	1	6	6	6	6	6	45	18	1	24	1	6	6	3	4	1	3	3
1	792	8	2	2	30	107	6	0	0	5	2	5	5	5	5	0	0	1	2	1	5	0	0	0	0	0	9	0	0	0	2	2	0	0	2	1	1	24	15	1	4	4	3	4	3	3	2	2	2
1	793	8	2	1	39	107	3	0	0	6	0	6	6	0	6	0	0	6	6	6	6	0	0	0	0	28	0	0	1	0	0	0	0	6	6	5	5	47	18	7	22	0	6	6	3	2	1	4	1
1	794	8	2	2	46	223	2	0	0	0	0	0	0	0	0	0	0	0	0	0	0	10	0	0	0	0	0	0	0	0	0	0	0	0	0	0	0	0	0	0	0	0	1	1	1	1	1	1	1
1	795	8	2	1	23	109	3	0	0	1	0	0	0	0	0	0	0	0	0	5	0	4	0	3	0	0	0	0	0	0	2	2	1	2	2	2	1	12	1	0	7	4	3	3	2	3	1	2	1
1	796	8	2	2	20	109	3	0	0	0	0	0	0	0	0	0	0	0	0	0	0	2	0	1	0	0	0	0	0	0	0	0	0	0	2	0	0	2	0	0	2	0	1	1	1	1	1	1	2
1	797	8	1	1	44	107	2	1	0	1	0	1	1	0	2	0	0	0	0	2	0	3	5	3	0	0	5	0	0	0	1	1	1	1	2	2	2	12	3	0	7	2	2	1	1	2	1	1	1
1	798	8	2	1	22	214	2	1	0	0	0	0	0	0	0	0	1	0	1	0	0	2	0	0	0	0	3	0	0	2	1	2	1	1	1	1	1	10	0	2	4	3	2	2	2	3	2	3	2
1	799	8	2	1	44	115	3	0	0	0	0	0	0	0	2	2	0	0	2	0	0	4	1	2	0	0	0	1	1	2	1	2	2	3	2	2	3	20	0	6	10	3	3	2	3	3	4	4	4
1	800	8	2	1	46	107	2	0	0	0	0	0	0	1	0	0	0	0	0	1	1	3	1	2	0	0	0	0	0	0	0	0	0	3	0	0	0	3	0	0	3	0	1	1	2	3	1	1	1
1	801	9	1	2	19	235	3	1	0	0	0	0	0	0	0	0	0	0	0	0	0	0	0	0	0	0	0	0	0	0	0	0	0	0	0	0	0	0	0	0	0	0	1	1	1	1	1	1	1
1	802	9	1	1	45	111	3	0	0	0	0	6	0	0	0	0	0	6	6	0	0	2	2	2	0	0	0	0	1	0	0	0	2	4	4	3	4	28	6	7	15	0	3	3	3	3	2	2	1
1	805	9	1	1	21	104	3	1	0	3	0	3	3	0	3	0	0	0	1	1	3	0	0	0	0	0	0	0	1	2	1	1	3	4	3	3	3	27	9	3	13	2	4	3	1	3	2	3	1
1	808	9	1	1	47	222	2	0	0	0	0	0	0	0	0	0	0	0	0	0	0	0	0	0	0	0	0	1	1	0	2	2	0	2	2	3	2	15	0	2	9	4	1	1	1	3	1	1	1
1	809	9	2	1	22	102	3	1	0	6	0	6	6	1	6	0	0	6	6	6	6	0	0	0	3	0	10	0	5	5	5	4	6	6	5	4	4	61	18	16	19	9	5	6	6	6	4	4	3
1	810	9	1	2	57	222	3	0	0	0	0	0	0	0	0	0	0	0	0	0	0	3	3	3	0	0	0	0	0	0	0	0	0	0	0	0	0	0	0	0	0	0	1	2	3	1	1	2	1
1	811	9	1	1	20	222	3	1	0	2	0	4	0	0	4	0	0	0	0	1	1	1	0	1	0	0	0	0	0	0	2	2	0	1	1	4	4	20	6	0	10	4	3	3	2	2	1	3	1
1	812	9	1	1	26	115	6	0	0	1	2	1	0	0	2	0	0	1	2	2	2	5	0	5	0	0	0	0	1	0	2	4	6	2	3	3	3	23	2	2	11	6	3	4	4	4	2	3	3
1	814	9	1	1	47	222	6	0	0	6	0	0	3	0	0	0	0	0	0	1	0	0	0	0	0	0	28	0	1	0	0	0	0	2	2	1	0	15	9	1	5	0	3	3	2	3	3	2	1
1	815	9	1	1	18	222	3	0	0	0	0	0	0	0	0	0	0	1	1	1	0	2	0	0	0	0	0	1	0	0	3	2	0	0	2	3	3	14	0	2	8	5	1	2	3	4	1	1	1
1	816	9	1	1	24	222	6	0	0	1	0	0	0	1	1	0	0	0	1	2	2	4	0	0	0	0	0	0	0	1	4	4	3	4	4	4	4	26	1	1	16	8	3	3	3	5	2	3	2
1	817	9	2	1	35	104	3	1	0	0	0	6	0	0	6	0	0	2	2	3	6	2	1	15	0	3	0	0	1	0	2	4	2	2	4	4	2	29	6	3	12	6	3	3	3	2	2	3	1
1	818	9	2	1	28	107	6	0	0	0	0	0	0	0	2	0	0	0	1	0	0	0	0	0	0	0	0	0	0	0	0	0	1	1	1	1	1	4	0	0	4	0	3	2	2	1	1	1	1
1	819	9	1	2	28	222	6	0	0	1	0	0	0	0	1	0	0	0	1	1	1	2	1	0	0	0	0	0	0	0	1	1	0	1	2	2	1	9	1	0	6	2	1	2	2	3	1	1	1
1	820	9	1	2	23	299	3	1	0	0	0	0	1	1	0	1	1	2	2	3	3	3	2	2	2	0	1	1	1	3	3	3	3	3	3	4	4	29	1	8	14	6	5	5	5	5	5	5	3
1	821	9	9	1	23	222	3	1	0	1	1	3	0	0	1	1	2	2	1	6	6	10	15	8	0	0	3	0	0	1	0	0	3	6	0	6	6	26	4	4	18	0	6	6	6	6	1	6	6
1	822	9	1	2	19	217	3	1	0	1	0	0	0	1	0	2	0	0	6	6	6	20	15	15	0	0	28	1	0	0	0	0	2	3	3	2	2	14	1	3	10	0	3	3	3	3	3	3	1
1	823	9	1	1	24	222	3	1	0	1	3	2	0	1	3	0	2	1	5	6	6	15	15	10	0	0	5	0	1	1	6	6	4	5	5	5	6	39	3	3	21	12	4	6	4	5	4	6	6
1	825	9	1	1	21	214	3	1	0	2	1	3	0	0	1	0	0	0	1	3	2	0	0	0	0	0	0	0	1	0	2	2	3	5	5	5	6	31	5	1	21	4	4	5	3	5	2	4	5
1	828	9	2	2	24	214	2	0	0	0	0	0	0	0	0	0	0	6	6	0	0	10	6	10	0	0	0	0	0	0	0	0	0	0	0	0	0	6	0	6	0	0	1	1	2	1	1	1	1
1	830	9	1	1	21	111	3	1	0	2	1	2	0	0	1	0	0	2	3	3	4	0	0	4	0	0	1	0	1	0	1	1	2	3	3	4	2	21	4	3	12	2	4	4	4	4	4	3	4
1	831	9	1	2	29	109	6	0	0	0	0	0	0	0	0	0	0	1	1	2	1	10	0	7	0	0	0	0	0	0	0	0	3	1	1	0	0	3	0	1	2	0	3	1	1	1	1	1	1
1	832	9	1	1	19	222	3	1	0	0	0	0	0	0	0	0	0	0	0	0	0	1	0	0	0	0	0	0	0	0	0	0	2	0	0	0	0	0	0	0	0	0	1	1	1	1	1	1	1
1	833	9	1	1	22	109	6	0	0	1	0	0	1	0	1	0	0	0	0	3	2	4	0	5	0	0	0	0	0	0	0	1	0	0	2	1	0	7	2	0	3	1	2	3	4	3	1	2	1
1	834	9	1	1	19	222	3	0	0	2	0	2	2	0	3	0	0	0	0	1	1	3	0	3	0	0	0	0	1	0	0	0	0	2	3	3	4	19	6	1	12	0	3	3	2	3	2	3	1
1	836	9	9	1	42	112	6	0	0	4	0	4	0	0	0	0	0	0	2	1	0	0	0	0	0	0	3	0	0	0	1	0	0	1	1	1	2	13	8	0	5	1	3	3	3	2	1	2	1
1	837	9	1	2	32	222	6	0	0	0	0	0	0	0	0	0	0	0	1	0	1	0	0	0	0	0	0	0	0	0	0	1	0	1	1	1	0	5	0	0	3	1	2	1	1	1	1	1	1
1	840	9	1	2	53	222	2	0	0	0	0	0	0	0	0	0	0	0	0	1	0	0	0	0	0	0	0	0	0	0	0	0	0	0	0	0	0	0	0	0	0	0	1	1	1	1	1	1	1
1	841	9	2	2	32	222	3	0	0	0	0	2	0	0	0	0	0	0	0	6	0	0	0	2	0	0	0	0	1	0	0	0	0	1	1	0	0	5	2	1	2	0	1	1	1	2	1	1	1
1	842	9	1	2	33	222	6	0	0	1	2	2	1	1	1	0	6	6	6	6	6	5	3	3	0	0	5	0	1	0	1	1	2	4	3	1	2	23	4	7	10	2	3	5	3	1	2	3	1
1	843	9	1	2	34	222	2	0	0	1	0	1	3	0	2	2	2	3	2	0	3	8	3	12	0	0	0	0	1	0	3	3	0	4	4	2	2	29	5	6	12	6	3	3	3	2	2	3	1
1	844	9	1	1	31	222	7	0	0	6	0	0	1	0	0	0	0	0	0	1	0	4	1	1	0	0	0	0	0	0	0	0	1	0	1	1	1	10	7	0	3	0	3	3	1	1	1	2	1
1	845	9	1	1	57	222	2	0	0	6	4	3	2	3	6	0	1	6	6	6	6	4	6	15	0	20	0	0	1	2	4	5	4	6	6	6	5	53	11	9	23	9	6	6	6	6	5	6	1
1	847	9	1	2	25	222	6	0	0	0	1	0	0	0	0	0	0	0	0	1	1	0	0	0	0	0	0	0	0	4	0	1	0	1	1	1	0	9	0	4	3	1	2	2	1	1	1	1	2
1	849	9	2	1	23	231	6	0	0	6	0	5	6	0	0	0	0	0	0	1	1	0	0	0	0	0	0	1	0	0	2	1	0	1	1	1	1	24	17	1	4	3	3	3	1	3	1	1	1
1	850	9	2	1	27	111	3	0	0	1	0	1	1	0	0	0	0	0	0	6	1	8	1	4	0	0	0	0	1	0	0	1	0	1	1	0	0	8	3	1	2	1	3	3	3	2	1	1	1
1	851	9	2	1	42	223	2	0	0	0	0	0	0	0	1	2	0	0	1	2	1	2	1	2	0	0	0	5	1	1	0	0	0	0	0	1	0	10	0	9	1	0	3	3	3	1	1	3	1
1	853	9	1	1	25	104	3	1	0	4	0	6	6	0	6	0	0	0	0	6	0	5	1	2	0	0	0	0	0	2	1	0	0	6	4	6	6	40	16	2	22	1	6	6	3	6	1	5	6
1	854	9	1	1	57	109	3	0	0	0	0	0	0	0	0	0	0	0	1	0	0	0	0	0	0	0	0	0	0	0	0	0	0	0	0	0	0	0	0	0	0	0	1	1	1	1	1	1	1
1	855	9	1	1	21	116	3	0	0	0	0	0	0	0	6	0	1	1	3	3	6	2	0	1	0	0	0	0	1	0	0	0	4	0	0	3	4	9	0	2	7	0	1	3	2	3	2	3	1
1	856	9	9	1	55	222	2	0	0	3	0	3	0	0	6	0	0	0	6	6	6	0	0	0	0	0	6	0	1	0	2	2	3	3	4	3	3	24	6	1	13	4	4	4	3	3	2	2	1
1	857	9	9	2	43	222	3	1	0	0	0	0	0	0	0	0	0	0	0	6	0	0	0	0	0	0	0	0	0	0	6	6	0	6	6	6	6	36	0	0	24	12	6	3	3	5	2	2	1
1	858	9	1	1	28	222	2	0	0	0	0	0	0	0	0	0	0	0	0	1	0	0	0	0	0	0	0	0	0	0	0	0	0	0	0	0	1	1	0	0	1	0	1	1	1	1	1	1	2
1	859	9	9	2	32	214	2	0	0	6	0	0	0	0	1	6	6	6	6	6	6	5	5	0	0	0	0	0	0	0	1	6	0	1	1	1	1	34	6	12	4	7	3	4	2	3	1	3	1
1	861	9	1	1	18	222	2	1	0	0	0	0	1	2	1	0	2	0	2	0	1	10	3	10	0	0	0	0	0	0	0	0	0	1	0	0	0	2	1	0	1	0	1	1	1	2	1	1	1
1	862	9	1	1	31	222	2	0	0	0	0	0	0	0	6	0	1	1	1	6	1	1	2	3	0	0	5	0	0	0	0	0	1	1	0	0	1	3	0	1	2	0	3	3	1	1	3	2	1
1	863	9	9	1	42	222	3	0	0	6	0	0	1	0	2	0	0	0	2	6	6	2	2	3	0	5	0	0	1	0	0	1	0	4	4	2	4	24	7	1	14	1	4	5	4	3	1	2	1
1	864	9	1	2	28	222	6	0	0	0	0	0	0	0	2	0	0	0	0	0	0	0	0	2	0	0	0	0	0	0	0	0	0	2	2	0	2	6	0	0	6	0	3	2	3	2	2	2	3
1	866	9	9	2	23	222	3	0	0	1	0	0	1	0	2	0	0	1	2	0	0	4	3	0	0	0	1	1	1	0	1	1	0	1	0	0	0	8	2	3	1	2	1	2	1	2	1	1	1
1	867	9	9	2	24	223	3	0	0	1	2	0	0	0	6	0	0	3	0	0	6	0	0	0	0	0	0	0	0	0	0	0	0	1	1	0	0	6	1	3	2	0	3	2	3	2	2	1	1
1	869	9	9	1	31	222	3	0	0	0	0	0	0	0	2	0	0	1	0	1	1	0	0	3	0	0	0	0	1	0	0	0	0	0	0	0	0	2	0	2	0	0	3	2	3	2	1	2	2
1	870	9	1	1	22	111	3	0	0	5	0	5	5	0	6	0	0	0	4	5	5	5	1	1	0	0	0	0	0	0	1	0	0	6	6	2	0	29	15	0	14	1	4	6	2	1	1	3	1
1	871	9	9	2	26	223	3	0	0	1	1	0	3	0	6	0	0	0	1	6	3	3	1	0	0	0	1	0	1	0	1	2	0	2	4	3	4	22	4	1	13	3	3	2	1	3	1	1	4
1	872	9	9	1	57	210	3	0	0	0	0	3	6	0	0	0	0	0	6	6	6	0	0	0	0	0	0	0	1	0	6	4	2	6	6	6	6	42	9	1	24	10	4	5	3	3	2	2	1
1	873	9	2	1	48	222	3	0	0	1	1	2	1	0	6	0	1	0	1	1	1	10	8	10	0	0	5	0	1	0	2	2	2	2	2	2	2	17	4	1	8	4	3	3	4	4	3	3	3
1	874	9	2	1	55	222	1	0	0	1	2	0	0	0	1	0	0	0	6	6	3	0	0	1	0	4	0	1	1	4	4	4	0	6	5	5	6	37	1	6	22	8	6	6	5	3	4	4	4
1	875	9	2	1	74	222	2	0	0	3	2	4	3	5	6	3	1	1	4	6	6	6	8	12	0	0	0	0	1	3	0	2	4	4	4	4	6	40	10	8	18	2	4	4	5	5	3	4	3
1	876	9	9	1	18	214	3	1	0	0	0	0	0	0	1	0	0	0	1	0	0	0	0	0	0	0	0	0	0	0	0	0	1	5	5	3	3	16	0	0	16	0	2	3	3	3	1	3	1
1	877	9	1	1	48	109	3	0	0	0	0	0	0	0	6	0	0	0	6	6	6	12	5	0	0	10	0	0	1	0	0	0	0	2	2	2	2	9	0	1	8	0	3	4	2	2	2	2	4
1	878	9	1	1	20	222	3	0	0	0	0	0	0	0	1	0	0	0	0	0	0	3	2	0	0	0	1	0	0	0	0	0	1	4	5	0	0	9	0	0	9	0	1	1	3	1	1	3	1
1	880	9	1	1	28	222	3	0	0	2	0	2	0	0	0	0	0	0	1	1	1	10	2	5	6	6	0	0	1	0	1	1	0	1	1	1	1	11	4	1	4	2	3	6	3	3	1	3	2
1	882	9	1	1	19	106	2	1	0	0	0	3	0	0	2	0	0	0	0	0	0	10	0	0	0	0	0	0	0	0	1	0	0	1	1	0	1	6	3	0	3	1	1	1	1	2	1	1	1
1	883	9	9	2	34	231	3	0	0	0	0	0	0	0	0	0	0	0	0	0	0	0	0	0	0	0	0	0	0	0	0	0	0	0	0	0	0	0	0	0	0	0	2	1	2	1	1	1	1
1	884	9	9	1	34	222	6	0	0	3	0	3	0	0	6	0	0	0	6	6	5	0	0	0	0	0	10	0	1	0	4	2	0	4	5	5	3	28	6	1	17	6	4	4	4	4	2	4	3
1	887	9	9	1	30	106	3	0	0	6	0	6	6	0	3	0	0	6	6	6	6	0	0	0	0	0	0	0	4	0	6	6	0	6	6	5	6	63	18	10	23	12	5	6	4	5	1	5	4
1	888	9	9	1	19	101	3	1	0	0	0	3	0	0	6	0	0	0	6	6	6	8	8	20	0	0	0	0	2	2	5	5	2	2	4	5	5	33	3	4	16	10	5	5	5	5	2	5	5
1	889	9	9	1	22	224	3	0	0	1	1	0	0	2	5	1	2	1	1	6	6	20	2	2	0	0	2	0	1	0	5	5	0	6	6	4	3	33	1	3	19	10	5	4	3	6	2	3	4
1	892	9	1	1	49	222	3	0	0	3	0	6	1	0	6	3	3	0	3	6	6	4	4	4	0	0	0	4	1	0	2	2	0	2	2	6	4	36	10	8	14	4	3	4	3	3	3	3	3
1	893	9	1	1	24	222	3	0	0	2	0	3	1	0	0	0	0	0	2	6	4	20	10	20	0	0	0	1	5	4	5	5	3	6	6	6	5	49	6	10	23	10	5	6	4	4	2	5	3
1	894	9	1	1	25	231	6	0	0	6	0	1	2	0	1	0	0	0	1	1	1	0	0	0	0	0	0	0	1	0	2	2	1	4	4	5	5	32	9	1	18	4	4	4	2	3	1	1	3
1	895	9	2	1	28	111	3	0	0	5	1	5	5	5	5	0	0	5	5	5	5	2	2	3	0	0	28	0	5	6	6	6	6	6	6	6	6	67	15	16	24	12	4	4	6	6	4	6	6
1	896	9	2	1	33	108	2	1	0	0	0	0	0	1	6	0	3	1	6	6	6	0	0	0	0	0	21	0	1	0	4	2	2	4	6	5	6	27	0	2	21	6	6	5	3	5	3	3	1
1	897	9	2	2	28	222	3	1	0	0	2	0	0	0	0	1	0	1	2	2	2	6	6	6	0	0	2	0	0	0	1	1	1	1	1	1	1	8	0	2	4	2	1	2	2	2	2	1	2
1	899	9	1	1	43	222	2	0	0	0	0	0	0	0	0	0	0	0	1	1	0	2	0	0	0	0	0	0	0	0	0	0	0	0	1	1	0	2	0	0	2	0	1	3	1	2	1	1	1
1	900	9	1	1	30	222	6	0	0	0	0	0	0	0	0	0	0	0	0	0	0	0	0	0	0	0	0	0	0	0	0	0	0	0	0	0	0	0	0	0	0	0	1	1	1	1	1	1	1
1	901	10	2	1	22	210	3	1	0	1	1	2	1	0	6	1	0	1	5	6	6	0	0	3	0	2	0	1	1	0	5	6	0	6	6	4	5	41	4	4	21	11	6	6	3	6	1	4	1
1	902	10	9	2	21	103	3	0	0	0	0	0	0	0	2	0	0	0	0	2	0	3	1	2	0	0	0	0	0	0	0	0	0	1	0	0	0	1	0	0	1	0	5	6	4	6	5	5	6
1	903	10	1	2	24	106	3	1	0	0	0	0	1	0	0	0	0	0	0	2	1	0	0	0	0	0	0	0	0	0	2	2	1	0	2	2	1	10	1	0	5	4	3	1	2	3	1	2	1
1	904	10	1	1	22	106	3	1	0	0	1	1	1	0	6	6	6	1	0	4	1	3	2	5	0	0	15	0	1	0	6	6	0	5	6	6	6	45	2	8	23	12	2	2	3	6	4	4	4
1	905	10	1	1	28	106	6	0	1	0	0	0	0	0	0	0	0	6	6	6	6	5	5	5	0	0	0	2	2	0	0	5	5	5	4	4	4	37	0	10	17	5	3	4	5	5	3	4	6
1	906	10	1	2	41	102	6	0	0	3	0	2	0	0	0	0	0	0	1	0	1	0	0	0	0	0	0	0	0	0	0	0	0	0	0	0	0	5	5	0	0	0	2	2	2	1	1	1	1
1	907	10	1	1	31	113	6	0	0	5	0	3	4	0	4	0	0	0	4	6	6	0	0	10	0	0	0	0	1	0	5	5	4	6	6	5	5	45	12	1	22	10	5	5	5	5	4	4	1
1	908	10	1	2	37	114	6	0	0	0	0	0	0	0	0	0	0	0	0	1	0	0	0	0	0	0	0	0	0	0	1	5	0	2	6	5	4	27	0	0	17	6	2	2	2	3	1	2	1
1	909	10	2	2	18	113	3	0	0	0	0	0	0	0	2	0	0	0	0	0	0	0	0	0	0	0	0	0	0	0	3	2	0	3	3	1	3	14	0	0	10	5	1	1	1	3	1	1	1
1	910	10	2	1	19	114	3	9	0	6	0	6	5	6	6	0	6	6	6	6	6	7	7	5	0	0	0	0	2	1	6	6	5	5	5	6	6	60	17	9	22	12	6	6	6	6	5	3	1
1	911	10	1	2	29	108	6	1	0	5	0	5	0	0	5	0	0	0	5	3	5	4	4	0	0	0	0	0	1	0	4	4	0	3	4	3	3	32	10	1	13	8	4	4	2	4	2	2	1
1	912	10	1	1	27	114	3	0	0	5	0	0	5	0	2	0	0	0	3	0	3	0	0	0	0	0	0	0	0	0	3	2	2	1	2	0	1	18	10	0	4	5	3	3	1	1	1	1	1
1	913	10	1	1	25	104	3	1	0	0	0	0	0	0	2	0	0	0	1	2	2	0	0	0	0	0	0	0	0	0	2	4	2	4	3	2	3	20	0	0	12	6	3	3	5	3	1	2	3
1	914	10	1	2	41	114	6	0	0	0	0	0	0	0	0	0	0	0	0	1	1	0	0	0	0	0	2	0	0	0	0	0	0	1	0	0	0	1	0	0	1	0	3	2	3	2	1	2	1
1	915	10	1	2	40	106	7	0	0	0	0	0	0	0	2	0	0	0	0	1	0	0	0	0	0	0	0	0	0	0	0	0	0	0	1	1	0	2	0	0	2	0	3	3	5	2	1	3	1
1	916	10	1	2	33	114	3	0	0	5	0	0	0	0	0	1	1	0	0	6	6	4	4	0	0	0	7	1	1	3	5	5	6	6	6	6	5	44	5	6	23	10	4	6	5	5	3	3	4
1	917	10	2	1	25	113	3	1	0	0	0	1	0	0	6	0	0	0	0	0	0	2	0	0	0	0	0	0	0	0	1	1	1	1	1	1	1	7	1	0	4	2	3	3	3	4	1	4	1
1	918	10	2	1	21	109	3	1	0	1	1	1	1	2	2	2	2	1	3	3	3	15	10	12	0	0	0	1	1	5	5	4	4	4	4	4	4	37	3	10	16	9	4	5	6	4	4	3	1
1	919	10	2	1	21	108	3	0	0	3	3	2	2	3	2	2	3	2	3	3	2	17	22	10	0	0	0	5	5	5	5	5	5	5	5	5	5	56	7	19	20	10	5	5	5	5	5	5	5
1	920	10	1	1	22	106	3	1	0	0	1	0	1	0	6	4	6	3	1	1	0	3	1	1	0	0	8	0	3	0	3	6	2	3	6	6	6	44	1	10	21	9	4	3	4	6	6	6	5
1	921	10	1	2	24	116	6	1	0	6	0	3	4	0	6	0	0	2	4	2	4	0	0	0	0	0	10	0	1	0	2	2	0	2	4	3	3	32	13	3	12	4	3	3	1	4	2	2	1
1	922	10	2	1	29	106	6	0	0	1	0	1	0	0	0	0	0	0	1	1	1	4	4	1	0	0	0	0	0	0	0	0	0	2	2	2	2	10	2	0	8	0	3	3	4	2	2	3	1
1	923	10	2	1	32	106	6	0	0	6	0	6	2	3	1	1	1	3	4	6	5	5	5	4	0	0	2	0	1	2	4	4	4	5	5	3	3	45	14	7	16	8	5	5	5	3	3	3	4
1	924	10	2	1	18	106	2	1	0	0	0	0	0	0	3	0	0	0	1	0	0	0	0	3	0	0	0	0	0	0	4	4	0	1	2	0	0	11	0	0	3	8	1	3	1	4	1	1	1
1	925	10	1	2	18	106	3	0	0	1	1	6	5	0	6	0	0	0	6	6	6	0	0	15	0	0	3	0	0	0	4	2	0	2	4	5	0	27	12	0	11	6	2	3	1	2	1	1	3
1	927	10	2	2	25	106	3	0	0	1	1	6	5	0	6	0	0	0	6	6	6	0	0	15	0	0	3	0	0	0	4	2	0	2	4	5	0	27	12	0	11	6	2	3	1	2	1	1	3
1	928	10	1	1	23	114	3	1	0	0	0	0	0	0	2	0	4	3	0	1	0	30	15	10	0	0	0	1	2	1	4	3	1	5	2	1	0	21	0	7	8	7	1	3	3	2	2	1	2
1	929	10	2	2	25	106	3	0	0	0	0	0	0	0	0	0	0	0	0	1	0	2	0	0	0	0	0	0	0	0	1	0	0	1	0	0	1	2	0	0	2	1	2	1	2	1	1	1	1
1	930	10	2	1	24	107	6	0	0	2	0	0	0	0	6	0	0	0	2	1	1	1	1	0	0	0	0	0	0	0	2	2	0	0	2	3	3	14	2	0	8	4	3	4	3	4	1	3	5
1	931	10	1	1	24	231	6	0	1	6	0	2	0	0	6	0	0	0	2	6	6	3	3	0	0	0	0	0	3	1	4	5	2	1	2	6	6	37	8	4	15	9	5	5	3	4	2	4	5
1	932	10	2	2	21	107	3	1	0	3	0	3	3	0	6	0	0	0	6	6	6	0	0	0	0	0	0	2	0	0	4	4	0	4	4	3	4	34	9	2	15	8	5	3	2	5	1	3	1
1	933	10	2	1	24	224	3	1	0	0	0	0	6	0	6	0	0	0	0	1	0	3	0	5	0	0	0	0	0	0	1	0	0	5	6	1	0	18	6	0	12	1	3	1	1	2	1	1	1
1	934	10	9	1	21	223	3	1	0	4	0	6	5	0	3	0	0	0	6	4	6	3	2	2	0	0	10	1	3	0	2	3	0	3	5	4	2	39	15	4	14	5	6	4	3	4	1	3	4
1	935	10	2	2	40	106	7	0	0	0	0	0	3	0	5	0	0	0	0	0	1	0	0	0	0	0	0	0	1	0	1	1	0	1	1	1	0	9	3	1	3	2	1	1	1	1	1	1	1
1	936	10	9	1	25	106	6	0	0	0	0	0	0	0	3	0	0	0	3	4	5	0	0	0	0	0	2	0	0	0	0	0	0	0	1	1	0	2	0	0	2	0	2	2	1	3	1	1	1
1	938	10	1	1	45	106	6	0	0	1	1	1	1	0	1	1	1	1	1	6	6	5	3	0	0	0	0	0	0	0	0	0	0	4	4	4	4	21	3	2	16	0	3	3	3	3	3	4	4
1	939	10	2	1	24	114	6	0	0	2	0	2	0	0	6	1	1	0	1	1	1	8	3	5	0	0	4	0	1	0	2	2	3	4	4	3	2	23	4	2	13	4	3	4	5	4	3	3	1
1	940	10	2	1	30	114	9	9	0	2	0	5	0	1	5	0	0	1	6	5	5	8	0	0	0	0	0	0	0	0	5	5	0	6	6	5	3	38	7	1	20	10	6	6	5	1	1	3	4
1	941	10	1	2	42	104	6	0	0	6	1	0	0	0	6	0	0	0	0	0	1	5	3	1	0	0	0	0	0	0	0	0	1	0	1	0	0	7	6	0	1	0	2	1	2	1	1	1	1
1	943	10	2	2	25	104	6	0	0	1	0	2	0	0	1	0	0	0	0	2	2	3	0	0	0	0	0	0	0	0	1	1	0	1	1	3	3	13	3	0	8	2	3	3	1	3	1	3	1
1	944	10	2	2	30	235	7	0	0	0	0	1	6	6	6	0	0	0	0	0	0	4	0	0	0	0	0	0	0	0	6	6	0	2	2	1	2	26	7	0	7	12	2	2	2	2	2	2	1
1	945	10	2	2	37	232	6	0	0	0	0	0	0	0	0	0	0	0	0	0	0	0	0	1	0	0	0	0	0	0	0	0	0	0	0	0	0	0	0	0	0	0	1	1	1	1	1	1	1
1	946	10	2	2	26	215	6	1	0	0	0	1	0	0	0	0	0	0	0	0	0	0	0	0	0	0	0	0	0	0	0	0	1	0	0	0	0	1	1	0	0	0	2	2	2	2	1	1	2
1	947	10	2	2	27	109	6	0	0	1	0	0	0	0	3	0	2	0	4	4	3	5	1	1	0	0	0	0	1	0	4	4	2	5	5	5	6	31	1	1	21	8	3	4	4	4	3	3	3
1	948	10	2	1	21	109	6	0	0	1	1	1	0	0	0	1	1	0	1	2	1	5	3	0	0	0	6	0	1	3	3	3	1	3	3	2	3	24	2	5	11	6	4	3	3	3	3	3	2
1	950	10	9	1	30	114	3	0	0	6	0	6	0	0	0	0	0	0	6	2	2	2	2	1	0	0	0	0	0	0	3	2	0	2	2	2	2	24	12	0	8	5	3	3	4	3	2	3	2
1	951	10	1	2	26	114	3	0	0	5	5	1	5	6	6	0	0	5	6	3	6	0	2	0	0	0	3	0	1	0	0	0	5	3	4	2	0	26	11	6	9	0	5	3	3	2	1	1	1
1	952	10	1	1	25	114	6	0	0	1	0	1	0	0	0	1	0	0	6	4	6	4	4	4	0	0	0	0	1	0	1	1	0	4	4	4	6	24	2	2	18	2	3	5	4	4	2	3	2
1	955	10	1	1	22	114	6	0	0	0	0	0	0	0	6	0	1	0	1	2	1	0	0	0	0	0	1	0	0	0	0	2	1	3	3	3	2	15	0	0	11	2	3	3	4	4	3	3	3
1	957	10	2	1	24	113	6	0	0	6	4	0	0	0	6	0	0	1	6	6	6	0	0	0	0	0	10	1	6	0	6	6	0	6	6	6	5	49	6	8	23	12	5	6	3	6	3	3	6
1	958	10	2	1	23	102	6	0	0	6	1	5	0	0	3	0	0	0	0	0	4	0	0	5	0	0	10	2	0	0	1	2	0	4	5	4	4	34	11	2	17	3	4	3	3	3	3	3	1
1	959	10	9	2	30	102	6	0	0	1	1	1	1	0	0	0	0	0	1	1	1	4	4	3	0	0	0	0	1	0	0	0	1	3	1	2	0	10	3	1	6	0	3	3	2	2	1	1	1
1	960	10	2	2	27	201	6	1	0	1	1	1	3	2	3	4	4	5	1	6	6	4	3	1	0	0	0	1	1	6	6	5	6	5	6	6	6	55	5	17	23	11	3	3	1	4	1	2	1
1	961	10	2	1	22	114	3	0	0	1	1	2	2	1	1	2	1	3	6	2	2	4	3	1	1	1	0	3	2	2	2	2	1	1	4	4	4	34	5	12	13	4	3	3	3	3	3	4	4
1	962	10	2	1	23	106	3	1	0	1	1	1	0	0	1	1	1	4	3	1	1	6	4	3	0	0	4	1	1	3	2	3	3	2	2	2	2	26	2	10	8	5	4	4	4	4	4	4	3
1	963	10	1	2	23	114	3	0	0	0	0	0	0	0	0	1	0	0	0	0	0	3	0	0	0	0	0	0	0	1	1	1	0	1	1	2	2	10	0	2	6	2	2	1	1	1	2	2	2
1	964	10	1	2	24	104	3	1	0	0	0	0	0	0	5	0	0	0	2	2	1	0	0	0	0	0	0	0	0	0	1	1	0	1	2	1	1	7	0	0	5	2	3	2	4	2	1	1	2
1	965	10	1	1	23	114	3	1	0	1	1	1	0	1	1	1	1	2	2	1	1	5	3	2	0	0	0	1	1	1	1	1	0	1	0	0	1	12	2	6	2	2	2	1	2	2	2	2	3
1	966	10	1	1	40	114	6	0	0	1	1	1	1	1	1	1	1	1	1	0	0	6	2	1	0	0	1	2	1	2	2	3	3	3	3	3	3	28	3	7	12	5	2	3	3	3	3	3	2
1	967	10	1	2	25	106	3	1	0	2	2	1	1	1	1	2	2	1	1	1	1	3	1	2	0	0	4	1	2	3	2	3	3	3	3	2	2	29	4	9	10	5	3	3	3	4	3	3	3
1	968	10	2	1	24	109	3	1	0	5	1	3	3	1	6	0	0	2	4	2	1	1	0	0	0	0	8	0	2	1	2	2	0	2	4	3	3	32	11	5	12	4	3	3	1	4	3	2	1
1	969	10	1	1	29	114	3	0	0	1	0	1	1	0	0	0	0	0	1	1	1	3	4	1	0	0	2	0	1	0	0	0	0	2	2	2	2	12	3	1	8	0	3	3	4	2	3	3	1
1	970	10	2	1	40	114	6	0	0	1	1	1	1	1	0	0	0	1	0	1	1	0	1	0	0	0	11	1	1	2	3	3	3	2	2	2	2	22	3	5	8	6	3	3	3	2	2	2	3
1	974	10	1	1	22	106	3	1	0	0	0	4	3	0	6	6	6	0	0	1	0	5	2	2	0	0	10	1	1	0	3	5	0	3	6	5	5	44	7	8	19	8	3	2	3	6	5	4	5
1	976	10	9	1	33	222	6	0	0	0	0	0	0	0	6	0	0	0	0	1	0	0	0	0	0	0	0	0	0	0	0	0	0	1	1	0	0	2	0	0	2	0	3	1	2	1	1	1	1
1	977	10	9	1	32	106	6	0	0	3	0	3	0	0	6	0	0	0	1	2	3	7	7	4	0	0	0	0	1	0	1	1	1	3	2	1	1	16	6	1	7	2	4	3	3	2	1	3	1
1	978	10	1	1	20	102	3	1	0	2	1	3	2	1	0	0	1	0	1	1	2	3	1	3	0	0	6	1	1	0	2	1	0	1	1	0	0	13	7	2	2	3	3	3	4	2	1	2	1
1	980	10	9	2	21	105	3	1	0	0	0	0	0	0	1	0	0	0	0	1	1	10	0	0	0	0	0	0	0	1	0	0	0	1	2	2	2	8	0	1	7	0	1	1	1	1	1	2	1
1	981	10	2	2	28	108	2	1	0	3	1	1	1	0	6	0	6	0	6	6	6	0	0	0	0	0	0	0	1	0	2	2	1	2	4	3	3	22	5	1	12	4	3	5	3	3	1	3	1
1	982	10	2	2	24	107	3	1	0	0	0	0	1	0	0	0	0	0	0	0	0	3	0	0	0	0	0	0	0	0	0	1	0	4	1	1	1	10	1	0	7	1	1	1	1	2	1	1	1
1	983	10	2	1	19	113	3	1	0	0	0	0	0	0	1	0	0	0	1	2	1	0	0	0	0	0	1	0	0	1	1	1	2	1	1	4	5	14	0	1	11	2	2	3	3	4	1	3	1
1	984	10	9	2	18	111	3	1	0	0	0	1	1	0	0	1	1	0	1	1	0	5	2	7	0	0	0	0	0	0	0	0	0	0	0	0	1	4	2	1	1	0	2	1	3	1	1	1	1
1	985	10	1	1	22	106	3	1	0	0	0	1	4	0	6	4	5	0	1	0	0	3	2	4	0	0	6	1	0	0	2	6	0	3	5	6	5	41	5	5	19	8	2	3	3	6	5	5	6
1	986	10	9	2	19	107	3	1	0	3	0	0	0	0	0	0	0	0	0	1	1	28	5	0	0	0	15	0	1	0	0	0	0	3	2	0	0	9	3	1	5	0	2	1	1	1	1	1	1
1	987	10	1	1	18	107	3	1	0	1	0	1	0	0	2	0	0	0	2	2	3	28	3	0	0	0	12	0	2	0	0	0	0	3	2	3	3	15	2	2	11	0	3	4	3	2	2	3	1
1	988	10	9	2	18	116	3	1	0	0	0	0	0	0	0	0	0	0	0	1	0	3	0	20	0	0	0	0	0	0	0	0	0	0	0	0	0	0	0	0	0	0	2	2	1	2	1	1	1
1	989	10	9	1	19	110	3	1	0	0	0	0	0	0	0	0	0	0	0	0	0	2	0	0	0	0	0	0	0	0	0	0	0	0	0	2	2	4	0	0	4	0	1	1	1	1	1	1	1
1	990	10	9	2	18	104	3	1	0	0	0	0	0	0	0	0	0	0	0	0	0	2	0	0	0	0	0	0	0	0	0	0	0	0	0	0	0	0	0	0	0	0	1	1	1	1	1	1	1
1	991	10	2	2	26	104	3	1	0	0	0	6	6	0	4	0	0	0	0	2	4	6	0	0	0	0	8	0	0	0	1	1	0	1	1	1	0	17	12	0	3	2	5	3	1	1	1	1	1
1	992	10	2	1	23	114	3	0	0	0	0	0	0	1	1	0	0	0	1	1	1	0	0	0	0	0	0	0	0	0	0	1	1	1	1	0	1	5	0	0	3	1	1	2	2	2	2	2	2
1	993	10	1	2	25	114	3	0	0	0	0	0	0	0	0	1	0	1	0	0	0	0	0	0	0	0	0	0	1	0	0	0	0	2	2	0	0	7	0	3	4	0	1	1	1	1	1	2	1
1	994	10	2	1	18	222	3	1	0	2	0	0	0	0	5	3	1	2	5	6	5	3	1	1	0	0	0	0	1	2	6	4	1	3	4	6	6	37	2	8	19	10	5	5	3	5	3	6	2
1	995	10	1	2	20	222	3	1	0	0	0	1	0	0	1	0	0	0	0	0	0	5	0	0	0	0	0	0	0	0	0	0	0	0	1	0	0	2	1	0	1	0	2	1	1	1	1	1	1
1	996	10	1	1	23	104	3	1	0	0	0	0	1	1	1	0	2	1	0	1	1	0	1	0	0	0	2	1	0	0	1	1	0	0	2	2	2	11	1	2	6	2	2	2	2	3	3	2	2
1	997	10	2	2	23	114	3	0	0	0	0	0	0	0	0	0	0	0	0	0	0	0	6	6	0	0	0	0	1	0	1	2	2	1	1	1	2	10	0	1	5	3	2	2	2	1	1	1	2
1	998	10	2	2	22	104	3	0	0	0	0	1	1	1	1	0	1	0	1	0	0	0	0	0	0	0	1	1	0	1	1	1	1	1	1	1	2	11	2	2	5	2	1	2	3	3	3	3	3
1	999	10	2	2	40	114	3	0	0	0	0	0	1	1	1	0	0	1	1	2	1	1	0	0	0	0	1	0	0	0	1	1	1	1	1	1	2	9	1	1	5	2	2	3	3	3	3	3	3
1	1000	10	2	2	20	102	3	1	0	0	0	0	0	0	1	0	0	0	2	2	3	0	0	0	0	0	0	0	1	0	1	1	0	1	1	2	2	9	0	1	6	2	1	3	3	2	1	2	2
1	1001	11	1	1	21	109	3	1	0	2	0	6	0	0	6	0	0	1	6	6	6	0	2	2	0	0	0	0	0	0	2	2	4	6	6	6	6	37	8	1	24	4	6	6	2	6	1	3	1
1	1002	11	1	2	18	103	2	1	0	0	0	0	0	0	0	0	0	0	0	0	0	1	0	0	0	0	0	0	1	0	0	2	0	1	1	0	0	7	0	1	2	2	1	2	1	1	1	1	1
1	1003	11	1	1	24	101	3	1	0	0	0	4	4	0	0	0	0	0	1	1	4	3	0	3	0	0	0	0	1	0	1	2	0	1	1	1	1	17	8	1	4	3	3	4	4	4	1	2	1
1	1004	11	1	2	35	109	3	0	0	0	0	0	0	0	0	0	0	0	0	0	0	0	0	0	0	0	0	0	0	0	0	0	0	0	0	0	0	0	0	0	0	0	2	3	2	1	1	1	1
1	1006	11	1	2	23	103	2	0	0	1	6	0	1	0	0	0	0	0	4	0	0	10	0	0	0	0	8	0	0	0	2	2	0	2	2	2	0	12	2	0	6	4	3	4	1	1	1	3	1
1	1007	11	1	1	25	114	2	0	0	3	0	3	1	0	0	0	1	0	1	2	4	2	4	7	0	0	0	0	2	0	1	0	0	4	1	2	3	19	7	2	10	1	4	3	3	2	1	2	1
1	1008	11	2	2	49	235	3	0	0	0	0	0	0	0	0	0	0	2	0	0	0	12	0	0	0	0	0	0	0	0	0	0	0	0	0	0	0	2	0	2	0	0	1	3	3	1	1	1	1
1	1009	11	1	2	18	113	3	1	0	0	0	0	0	0	0	0	0	1	2	0	0	1	1	2	3	2	1	0	0	2	2	3	1	2	2	2	1	16	0	3	7	5	2	3	3	3	4	2	2
1	1010	11	1	2	56	103	2	0	0	0	0	0	0	0	0	0	0	0	0	0	0	28	26	0	0	0	0	0	0	0	0	0	0	4	0	4	0	8	0	0	8	0	3	2	1	1	1	1	1
1	1011	11	1	2	48	214	6	0	0	4	0	4	0	2	2	0	0	2	5	6	4	20	15	20	0	0	0	0	5	0	2	2	0	6	6	4	4	39	8	7	20	4	4	5	5	4	2	4	4
1	1012	11	2	1	20	103	2	0	0	5	3	4	4	1	5	0	1	0	1	2	5	15	15	10	0	0	1	0	0	1	6	4	0	4	1	4	4	35	13	1	13	10	3	3	3	4	3	3	1
1	1013	11	2	1	45	103	3	0	0	1	0	1	2	0	0	0	0	0	0	0	0	0	0	0	0	0	0	0	0	0	2	0	0	0	2	2	0	8	4	0	4	2	2	3	2	2	2	3	1
1	1015	11	2	2	18	103	3	1	0	2	0	0	0	1	0	0	0	0	0	0	2	0	0	1	0	0	0	0	0	0	0	0	0	0	0	1	0	3	2	0	1	0	1	1	3	1	1	1	1
1	1016	11	2	2	22	209	3	1	0	1	0	0	0	0	0	2	1	0	0	3	3	0	0	2	0	0	0	1	0	0	2	1	0	4	2	2	2	16	1	3	10	3	3	2	1	1	1	1	1
1	1018	11	2	1	24	103	2	0	0	0	0	0	0	0	6	1	0	0	0	0	0	28	0	0	0	0	0	0	0	0	0	0	0	4	0	0	0	5	0	1	4	0	1	2	1	2	1	1	1
1	1019	11	1	1	83	103	1	0	0	0	0	0	0	0	6	0	0	0	2	6	2	0	0	0	0	0	0	0	0	0	0	0	0	4	4	4	0	12	0	0	12	0	2	2	1	3	1	1	1
1	1020	11	2	1	28	103	2	0	0	0	0	0	0	0	0	0	0	0	1	1	0	5	1	0	0	0	0	0	1	0	1	1	0	2	1	1	2	9	0	1	6	2	3	3	2	2	1	2	2
1	1021	11	2	1	39	103	3	0	0	4	0	3	0	0	6	0	0	0	6	6	6	15	2	0	0	0	0	0	0	0	0	0	0	4	2	2	0	15	7	0	8	0	4	5	3	3	1	3	1
1	1022	11	1	1	49	114	7	0	0	4	0	4	4	0	0	3	3	0	6	6	6	0	0	0	0	0	0	0	4	0	5	5	6	1	5	5	5	45	12	7	16	10	6	6	6	6	4	6	3
1	1023	11	2	2	30	235	3	0	0	4	0	2	1	0	1	0	0	0	0	1	0	3	1	1	0	0	0	0	0	0	0	0	0	0	0	0	0	7	7	0	0	0	1	2	2	1	1	1	1
1	1024	11	2	2	54	108	3	0	0	5	0	0	0	0	0	0	6	6	6	6	6	0	0	2	0	0	0	0	4	0	6	6	2	6	6	6	6	51	5	10	24	12	6	6	6	3	4	2	1
1	1025	11	1	1	23	223	3	0	0	0	0	2	0	0	2	0	0	0	0	0	2	2	0	0	0	0	0	0	0	0	0	0	0	2	2	0	0	6	2	0	4	0	3	1	1	1	1	1	1
1	1026	11	1	1	58	109	3	0	0	0	0	0	0	0	0	0	0	0	0	0	0	3	0	0	0	0	0	0	0	0	0	0	0	1	0	0	0	1	0	0	1	0	2	1	1	1	1	1	1
1	1027	11	1	2	46	108	3	0	0	6	0	3	3	0	0	0	0	0	6	6	6	7	5	5	0	0	0	0	1	2	2	2	0	5	5	1	1	31	12	3	12	4	3	5	3	3	2	3	1
1	1028	11	1	2	35	103	3	0	0	4	3	2	2	0	6	0	0	0	0	6	6	4	0	0	0	0	3	0	0	0	0	0	0	0	0	2	1	11	8	0	3	0	3	1	1	3	2	3	1
1	1029	11	1	2	54	235	9	0	0	0	0	0	0	0	0	0	0	0	0	6	6	7	7	14	0	0	0	0	0	0	0	0	0	2	4	2	0	8	0	0	8	0	2	2	1	1	1	2	1
1	1030	11	1	2	29	235	6	0	0	3	0	0	0	0	3	0	0	3	3	5	3	5	5	5	0	0	10	0	1	0	2	2	0	2	2	4	2	21	3	4	10	4	4	3	3	2	1	2	1
1	1031	11	1	2	79	235	1	0	0	6	3	0	6	0	0	0	0	0	0	0	0	3	1	1	0	0	0	0	1	0	0	0	0	0	0	0	2	15	12	1	2	0	1	1	1	1	1	1	1
1	1033	11	1	1	53	235	3	0	0	0	0	0	0	0	6	0	0	0	0	6	6	0	2	0	0	0	0	0	0	0	0	0	0	6	6	6	6	24	0	0	24	0	5	6	3	1	3	4	3
1	1035	11	2	2	38	235	3	0	0	0	0	0	0	0	1	1	0	0	0	1	1	8	6	8	0	0	0	0	0	1	1	1	0	1	1	1	1	8	0	2	4	2	2	3	3	3	3	3	2
1	1036	11	2	1	34	235	2	0	0	5	1	5	0	1	5	0	4	0	6	6	5	0	0	0	3	7	0	0	5	4	6	6	4	6	6	6	6	55	10	9	24	12	6	6	6	6	6	6	6
1	1039	11	2	1	33	106	3	0	0	1	0	1	0	0	1	1	0	0	1	2	6	5	2	2	0	0	0	1	1	0	0	1	0	2	2	2	1	14	2	3	7	1	3	3	3	3	3	3	3
1	1040	11	2	2	23	103	3	0	0	0	1	0	0	0	6	0	0	6	6	6	6	5	5	4	0	0	0	0	1	0	0	0	0	2	1	6	2	18	0	7	11	0	6	6	5	3	2	3	1
1	1041	11	2	1	23	223	3	0	0	0	0	1	0	0	0	0	0	0	0	0	0	0	0	0	0	0	0	0	0	0	1	1	0	1	1	0	0	5	1	0	2	2	3	2	1	1	1	1	1
1	1042	11	9	1	23	103	2	0	0	6	1	1	0	1	6	6	2	6	6	6	6	15	15	20	0	0	3	1	5	6	4	3	4	6	6	6	5	60	7	24	23	7	6	6	5	3	3	5	3
1	1043	11	9	1	43	103	1	0	0	1	1	1	1	0	6	2	6	6	6	6	6	0	0	0	0	28	0	1	6	4	6	6	0	6	6	6	6	58	3	19	24	12	6	6	6	6	6	6	6
1	1046	11	1	1	26	103	6	0	0	0	0	0	6	0	0	0	0	0	0	0	0	8	0	0	0	0	0	0	0	0	0	0	0	2	2	0	1	11	6	0	5	0	1	1	1	3	1	1	1
1	1048	11	1	1	23	101	6	0	0	1	1	1	0	6	6	0	0	0	1	6	6	0	0	0	0	0	0	3	6	3	2	2	0	6	6	0	0	30	2	12	12	4	3	3	1	1	1	1	1
1	1050	11	1	1	52	109	3	0	0	0	0	0	0	0	6	6	0	0	6	6	6	0	0	0	0	0	0	0	0	0	2	2	4	6	6	6	6	34	0	6	24	4	3	6	3	3	3	3	2
1	1051	11	1	2	42	103	3	0	0	4	0	4	4	0	0	0	0	4	1	1	0	3	3	3	0	0	0	0	1	0	1	1	0	1	1	1	0	22	12	5	3	2	2	2	3	1	1	1	1
1	1052	11	1	1	63	108	6	0	0	6	0	6	6	0	6	0	0	0	0	0	0	15	0	0	0	0	0	0	0	0	0	0	0	2	2	2	2	26	18	0	8	0	3	3	3	1	1	1	1
1	1053	11	1	1	23	103	3	1	0	0	0	0	0	0	1	0	0	0	1	0	0	1	0	0	0	0	0	0	0	0	1	0	2	1	0	1	1	3	0	0	3	1	3	2	1	2	1	1	3
1	1054	11	1	1	26	104	2	0	0	0	0	0	0	0	0	0	0	6	6	1	0	1	1	0	0	0	0	0	0	0	0	0	0	1	0	1	1	9	0	6	3	0	2	2	1	2	1	2	1
1	1055	11	1	2	48	103	2	0	0	1	0	0	0	0	0	0	0	0	0	0	0	1	0	4	0	0	0	0	1	0	2	0	4	2	2	0	2	8	1	1	6	2	3	3	3	2	2	3	3
1	1056	11	1	2	40	103	3	0	0	0	0	0	0	0	0	0	0	0	0	0	0	5	0	0	0	0	0	0	0	0	0	0	0	0	0	0	0	0	0	0	0	0	1	1	3	1	1	1	1
1	1059	11	1	2	43	113	2	0	0	2	0	6	0	0	6	0	0	6	6	6	6	28	28	28	0	0	0	0	1	0	2	2	0	2	2	4	4	31	8	7	12	4	4	3	3	3	3	4	2
1	1061	11	1	1	47	103	1	0	0	2	0	0	0	0	0	0	0	0	1	6	6	0	0	2	0	0	0	0	1	0	0	0	0	4	4	1	1	13	2	1	10	0	3	2	1	2	1	4	1
1	1062	11	1	1	48	103	2	0	0	0	1	0	0	1	1	0	0	2	6	1	2	6	4	3	0	0	0	1	0	2	2	3	2	2	2	3	3	21	0	5	10	5	3	3	3	4	3	3	1
1	1063	11	1	1	42	103	6	0	0	3	0	2	0	0	3	0	0	1	3	4	4	2	2	2	0	0	0	1	1	1	1	1	0	1	1	2	3	18	5	4	7	2	4	4	4	4	2	4	2
1	1064	11	1	2	51	103	2	0	0	3	2	1	3	1	6	0	0	0	6	6	6	0	0	0	0	0	3	0	0	0	2	2	0	6	6	2	2	27	7	0	16	4	2	3	3	4	3	3	1
1	1065	11	1	2	72	214	1	0	0	0	0	0	0	0	0	0	0	0	0	0	0	4	4	0	0	0	0	1	1	0	0	0	0	6	6	2	0	16	0	2	14	0	1	1	1	1	1	3	1
1	1066	11	1	1	33	103	3	0	0	3	0	3	3	0	0	0	0	0	6	6	1	15	0	2	0	0	0	6	1	0	0	0	0	4	0	1	0	21	9	7	5	0	3	3	2	2	1	2	1
1	1067	11	1	1	33	103	3	0	0	5	0	1	0	0	0	0	0	0	1	0	2	1	3	2	2	1	2	0	0	0	0	0	0	0	0	0	0	6	6	0	0	0	2	2	1	2	1	1	2
1	1069	11	1	2	59	103	6	0	0	5	0	6	0	0	6	0	0	0	6	6	6	10	0	0	0	0	0	0	1	0	0	0	0	1	1	0	0	14	11	1	2	0	3	3	1	1	1	1	1
1	1070	11	1	2	56	112	2	0	0	6	0	0	6	0	6	4	0	0	6	0	6	0	0	1	0	0	0	0	0	0	0	0	0	1	0	1	0	18	12	4	2	0	2	6	2	3	1	1	1
1	1071	11	1	2	37	109	3	0	0	0	0	0	0	0	6	0	0	0	0	0	0	5	0	0	0	0	0	0	0	0	0	0	0	0	0	0	0	0	0	0	0	0	1	1	1	1	1	1	1
1	1072	11	1	1	21	113	3	0	0	1	2	0	0	0	6	0	0	2	6	4	4	2	2	5	0	0	0	0	1	1	1	3	1	3	5	4	6	29	1	4	18	4	4	5	3	3	2	3	1
1	1073	11	1	1	52	220	2	0	0	0	0	0	0	1	0	2	1	1	1	3	3	3	2	5	0	0	0	0	0	2	4	4	2	4	4	4	4	29	0	5	16	8	4	4	5	4	3	4	4
1	1075	11	1	1	68	103	1	0	0	3	0	4	0	0	0	1	0	0	1	6	6	5	2	1	0	2	0	0	0	0	1	3	2	3	5	5	2	29	7	1	15	4	1	1	1	3	2	2	2
1	1077	11	2	2	37	109	2	0	0	0	0	0	0	0	5	0	0	0	0	0	0	2	0	5	0	0	0	0	0	1	2	0	0	2	2	4	3	12	0	1	11	2	1	3	3	4	2	2	1
1	1080	11	1	2	69	103	6	0	0	2	0	2	2	0	0	0	0	0	0	1	0	4	1	0	0	0	0	0	1	0	0	0	0	0	0	0	0	7	6	1	0	0	3	2	3	1	1	1	1
1	1081	11	1	2	40	109	3	0	0	1	1	0	0	0	0	0	0	0	0	1	0	0	0	0	0	0	0	0	0	0	0	0	0	2	1	1	0	5	1	0	4	0	3	2	1	1	1	1	1
1	1082	11	2	2	54	103	1	0	0	0	0	0	0	0	0	0	0	0	0	0	0	2	2	3	0	0	0	0	0	0	1	0	0	0	0	0	0	0	0	0	0	1	1	1	1	1	1	1	1
1	1083	11	1	1	59	114	2	0	0	0	0	0	0	0	6	0	0	0	6	1	0	1	1	1	0	0	0	0	1	2	2	0	4	2	2	1	2	10	0	3	7	2	1	3	3	2	1	3	3
1	1084	11	1	1	60	103	2	0	0	1	0	1	1	0	1	0	0	1	1	2	2	10	6	12	0	0	0	0	1	2	2	4	0	4	4	5	4	32	3	4	17	6	4	4	5	4	3	4	2
1	1087	11	1	1	25	104	2	0	0	0	0	0	0	0	0	6	0	6	6	6	6	0	3	6	0	0	0	0	1	2	2	1	0	1	0	2	0	20	0	15	3	3	2	4	3	1	1	3	4
1	1088	11	1	2	24	103	2	0	0	0	1	0	0	0	4	1	4	1	5	5	6	7	1	1	0	0	0	1	3	0	4	2	0	1	5	5	5	26	0	6	16	6	3	4	3	5	2	4	1
1	1090	11	1	1	32	106	3	0	0	1	0	2	2	0	6	3	2	6	6	6	6	5	5	10	1	0	20	0	5	4	0	0	2	4	5	4	3	39	5	18	16	0	4	5	6	3	3	4	2
1	1091	11	1	2	33	109	3	0	0	6	0	0	0	0	6	0	0	0	0	0	0	5	0	0	0	0	20	0	0	0	0	0	1	4	2	1	0	13	6	0	7	0	2	1	1	1	1	1	1
1	1092	11	1	1	23	109	3	1	0	6	6	6	6	6	6	6	6	6	6	6	6	0	0	0	0	0	0	4	0	4	4	3	4	4	4	3	4	59	18	20	15	7	4	3	3	3	1	1	1
1	1093	11	1	1	21	235	3	1	0	0	0	0	0	0	0	0	0	0	0	0	0	0	0	0	0	0	0	0	0	0	0	0	0	5	1	0	1	7	0	0	7	0	1	1	1	3	1	1	1
1	1094	11	2	1	35	107	6	0	0	5	0	3	4	0	6	0	0	1	1	2	6	0	0	0	0	0	0	0	0	2	0	0	0	4	4	2	1	26	12	3	11	0	4	3	3	1	1	1	1
1	1095	11	1	1	23	103	3	0	0	1	1	1	0	0	1	0	0	1	3	4	2	0	0	0	0	0	0	0	1	0	1	1	2	4	4	5	4	23	2	2	17	2	3	4	3	2	2	3	1
1	1096	11	2	1	23	111	3	1	0	6	1	3	3	4	6	1	0	1	3	6	6	0	0	0	0	0	6	0	4	4	4	4	0	3	3	5	2	43	12	10	13	8	4	3	3	2	2	2	2
1	1097	11	2	1	23	108	3	0	0	3	0	3	3	0	3	3	0	0	6	6	6	5	5	20	0	0	6	0	3	0	4	4	0	1	1	6	4	35	9	6	12	8	3	3	2	6	3	3	2
1	1098	11	2	1	18	109	2	0	0	2	2	2	2	6	6	2	2	3	3	6	2	18	0	0	0	0	0	1	1	3	1	1	0	2	2	2	2	26	6	10	8	2	4	3	3	3	1	1	1
1	1099	11	1	1	23	102	3	1	0	6	2	2	2	5	6	1	3	3	6	6	6	15	15	7	0	0	1	0	5	5	6	6	6	6	6	6	6	60	10	14	24	12	6	6	6	6	4	6	3
1	1100	11	1	1	25	210	3	1	0	3	0	3	3	6	6	0	0	1	1	6	6	0	0	0	0	2	0	0	2	2	0	0	0	5	5	3	4	31	9	5	17	0	4	3	3	2	1	2	1
1	1101	12	1	2	48	114	3	0	0	0	0	0	0	0	6	1	0	6	6	6	6	4	2	2	0	0	2	0	0	0	0	0	2	5	5	6	4	27	0	7	20	0	3	5	3	3	4	4	1
1	1102	12	1	1	24	214	6	0	0	0	0	0	0	0	1	0	0	1	1	1	0	0	3	0	0	0	3	0	0	0	0	0	0	2	0	1	0	4	0	1	3	0	1	2	1	2	1	1	1
1	1103	12	1	1	33	103	3	0	0	0	0	0	0	0	0	0	0	0	6	1	1	0	0	0	0	0	0	1	0	0	0	0	0	0	0	1	1	3	0	1	2	0	2	3	1	1	1	1	1
1	1104	12	1	2	22	115	3	1	0	1	0	0	0	0	0	0	0	0	0	0	0	3	1	1	0	0	0	0	0	0	0	0	0	0	0	0	0	1	1	0	0	0	1	1	1	1	1	1	1
1	1105	12	2	1	24	231	3	1	0	1	0	2	2	0	1	0	0	0	1	4	2	5	1	1	0	0	0	1	1	0	4	1	1	4	3	2	2	20	5	2	11	5	3	2	3	4	2	1	1
1	1106	12	2	2	25	214	3	1	0	1	0	1	0	0	0	0	1	1	2	6	3	4	2	2	0	0	0	0	1	0	1	1	2	4	4	3	4	21	2	2	15	2	4	4	5	3	3	1	2
1	1107	12	2	2	27	216	6	0	0	2	1	5	5	0	2	2	0	0	0	0	3	30	15	5	0	0	0	3	0	0	1	0	0	1	1	2	0	21	12	5	4	1	3	1	1	2	1	1	3
1	1108	12	1	1	21	216	3	0	0	3	4	2	0	0	1	0	1	0	4	1	6	3	3	8	0	0	2	0	5	1	0	0	0	3	4	1	3	22	5	6	11	0	3	3	2	3	2	1	3
1	1109	12	1	1	55	115	6	0	0	6	0	6	0	0	6	0	0	0	0	5	5	5	0	0	0	0	0	0	0	0	0	0	1	2	1	1	1	17	12	0	5	0	2	2	2	2	2	3	1
1	1110	12	1	2	20	108	3	0	0	2	0	1	0	0	0	0	0	0	1	1	1	3	0	0	0	0	0	0	0	0	0	0	0	2	1	1	1	8	3	0	5	0	3	2	2	1	1	2	1
1	1111	12	2	2	31	214	3	1	0	5	1	5	4	0	6	0	0	6	6	6	6	0	0	2	0	0	0	0	1	0	0	0	0	2	2	2	2	29	14	7	8	0	3	5	2	2	2	3	1
1	1112	12	2	2	34	214	3	0	0	1	0	0	0	1	6	0	0	3	6	6	4	5	4	5	0	0	0	2	0	0	2	2	4	4	4	0	4	22	1	5	12	4	4	5	2	3	2	3	1
1	1113	12	2	2	22	108	7	1	0	1	0	1	1	0	1	0	0	0	0	6	1	4	2	2	0	0	0	0	1	0	1	1	0	4	3	3	3	19	3	1	13	2	3	3	2	3	1	3	1
1	1114	12	2	1	22	107	3	1	0	1	0	1	0	0	6	0	0	0	1	6	1	3	1	0	0	0	0	2	0	0	2	2	2	3	2	3	3	19	2	2	11	4	3	2	1	3	2	3	2
1	1115	12	2	1	22	223	3	0	0	1	0	1	2	2	6	0	0	0	0	0	2	1	1	1	0	0	12	0	1	3	0	2	0	0	0	0	0	12	4	4	0	2	1	1	3	1	1	1	1
1	1116	12	2	2	33	209	3	0	0	6	0	0	0	0	0	0	0	0	0	6	0	28	0	2	0	0	0	0	1	0	0	2	0	4	2	1	0	18	6	1	7	2	1	3	4	1	1	1	1
1	1117	12	2	2	21	214	3	1	0	0	0	1	1	0	0	0	0	0	1	1	6	2	1	0	0	0	0	0	0	0	2	2	0	1	2	2	2	13	2	0	7	4	3	3	2	3	2	1	1
1	1118	12	2	1	21	214	3	1	0	6	0	0	1	0	1	6	0	6	0	0	0	2	0	0	0	0	0	0	0	4	0	0	0	0	6	0	0	29	7	16	6	0	1	1	1	1	1	1	1
1	1119	12	1	2	21	107	3	1	0	0	0	0	0	0	6	0	0	0	6	0	0	0	0	0	0	0	10	0	0	0	0	0	0	6	0	0	0	6	0	0	6	0	1	3	2	1	1	1	1
1	1121	12	2	2	20	210	3	1	0	6	1	6	6	1	3	6	5	4	6	6	6	5	5	6	0	0	11	1	4	5	5	6	4	0	2	2	6	60	18	20	10	11	5	6	5	5	5	5	5
1	1122	12	2	1	20	210	3	1	0	0	0	0	0	1	4	0	0	0	2	6	6	2	1	4	0	0	4	1	0	2	1	6	0	2	5	6	6	34	0	3	19	7	5	6	5	6	2	5	3
1	1127	12	2	1	19	107	3	1	0	0	0	0	1	0	1	0	0	0	0	0	0	0	0	0	0	0	0	0	0	0	3	3	0	2	3	4	4	20	1	0	13	6	1	1	1	4	1	1	1
1	1128	12	2	1	18	109	3	1	1	5	4	4	3	4	5	3	6	6	6	6	6	28	28	20	0	0	15	2	5	4	6	6	5	6	6	6	6	68	12	20	24	12	6	5	6	6	6	6	6
1	1129	12	2	1	18	209	3	0	1	6	4	0	5	6	6	0	0	0	4	5	6	0	0	0	0	0	0	3	0	0	0	4	0	5	4	1	1	33	11	3	11	4	4	5	5	3	1	3	4
1	1130	12	2	2	24	223	6	0	0	2	0	2	0	0	0	0	0	0	2	2	2	8	0	4	0	0	0	0	1	1	1	1	4	3	4	3	3	21	4	2	13	2	3	3	3	3	1	3	1
1	1131	12	2	2	25	220	6	0	0	0	0	6	0	0	4	0	0	0	2	6	6	20	10	20	0	0	15	0	1	0	1	1	0	1	1	0	1	12	6	1	3	2	3	4	3	2	1	1	1
1	1132	12	1	1	48	209	2	0	0	0	6	0	0	0	0	0	0	0	0	6	6	2	1	7	0	0	0	0	1	1	1	1	0	1	1	1	0	7	0	2	3	2	3	3	3	2	2	2	2
1	1133	12	2	1	23	209	3	0	0	0	0	0	0	0	0	0	0	0	0	0	0	2	0	0	0	0	0	0	0	0	0	0	0	0	0	0	0	0	0	0	0	0	1	1	1	1	1	1	1
1	1134	12	2	2	24	214	3	0	0	0	0	0	0	0	0	0	0	0	0	0	0	0	0	0	0	0	0	0	0	0	0	0	0	0	0	0	0	0	0	0	0	0	1	1	1	1	1	1	1
1	1135	12	1	2	24	232	6	0	0	0	0	2	0	0	0	0	0	0	0	0	0	9	0	0	0	0	0	0	0	0	0	0	0	0	0	0	0	2	2	0	0	0	1	1	3	2	1	1	1
1	1136	12	2	2	48	109	3	0	0	0	0	0	0	0	0	0	0	0	0	0	0	0	0	0	0	0	0	0	0	0	0	0	0	0	0	0	0	0	0	0	0	0	1	1	1	1	1	1	1
1	1137	12	2	2	20	114	3	0	0	0	0	0	0	0	0	0	0	0	0	0	0	15	0	0	0	0	0	0	0	0	0	0	0	0	0	0	0	0	0	0	0	0	1	1	3	1	1	1	1
1	1138	12	2	2	18	109	3	0	0	0	0	0	0	0	0	0	0	0	0	0	0	19	0	1	0	0	0	0	0	0	0	0	0	0	1	0	0	1	0	0	1	0	1	1	1	2	1	1	2
1	1139	12	2	1	53	109	3	0	0	0	0	0	0	0	0	0	0	0	0	0	0	0	0	0	0	0	0	0	0	0	0	0	0	2	2	0	2	6	0	0	6	0	3	2	1	1	1	1	1
1	1140	12	2	1	44	114	3	0	0	1	0	1	0	0	0	0	0	0	0	0	0	3	0	0	0	0	0	0	0	0	0	0	1	0	0	1	1	4	2	0	2	0	2	2	3	2	1	1	1
1	1141	12	1	2	51	109	6	0	0	0	0	2	2	0	0	0	0	0	0	0	0	6	0	0	0	0	0	0	0	0	0	1	2	2	2	1	0	11	4	0	5	1	2	3	2	3	1	2	3
1	1143	12	2	2	35	102	3	0	0	1	0	6	0	0	0	0	0	0	1	1	6	3	1	2	0	0	0	0	1	0	0	0	0	2	2	1	1	14	7	1	6	0	3	3	3	2	1	1	1
1	1144	12	2	2	39	109	3	0	0	0	0	2	1	0	0	2	0	0	3	2	0	4	2	2	0	0	0	0	0	1	0	1	1	2	1	1	1	13	3	3	5	1	3	3	4	2	3	2	2
1	1145	12	2	2	35	101	3	1	0	0	0	0	0	0	6	0	0	0	0	1	1	5	3	2	0	0	0	0	1	1	1	1	0	1	1	2	1	9	0	2	5	2	3	3	2	1	1	1	1
1	1146	12	2	2	28	107	6	1	0	1	0	1	0	0	1	1	1	1	1	1	1	2	0	1	0	0	3	0	1	0	1	1	0	1	1	0	0	9	2	3	2	2	3	3	3	2	1	1	1
1	1147	12	2	2	25	223	6	0	0	1	0	0	0	1	1	0	0	1	2	2	1	2	1	2	0	0	0	0	0	0	1	0	0	2	0	2	1	7	1	1	5	1	2	3	2	3	1	2	1
1	1148	12	1	2	37	104	3	0	0	1	0	1	0	0	6	0	0	0	3	6	6	3	0	0	0	0	0	0	0	0	0	0	0	0	1	1	0	4	2	0	2	0	3	3	2	2	1	1	1
1	1149	12	2	1	30	106	6	0	0	6	0	0	0	0	6	0	0	3	0	6	6	2	2	2	0	0	2	0	1	0	0	0	3	2	2	2	0	16	6	4	6	0	5	5	3	3	1	2	2
1	1150	12	2	2	32	107	3	0	0	2	0	3	3	0	1	0	0	1	3	6	3	8	8	4	0	0	0	0	5	1	5	0	0	1	5	5	1	27	8	7	12	5	5	5	5	3	2	3	1
1	1151	12	1	1	45	229	2	0	0	0	0	0	0	0	0	0	0	0	1	1	1	1	0	1	0	0	0	0	0	0	0	0	0	1	0	0	0	1	0	0	1	0	2	2	2	1	1	1	1
1	1152	12	2	2	28	223	3	0	0	1	0	1	1	0	2	0	0	0	0	1	3	6	5	5	0	0	2	0	1	0	0	0	0	0	0	0	0	4	3	1	0	0	3	3	1	1	1	2	1
1	1153	12	1	1	27	223	3	0	0	4	1	0	0	0	6	0	0	5	6	6	5	0	0	3	0	0	0	0	0	0	6	6	0	4	6	6	6	43	4	5	22	12	4	4	3	5	2	4	3
1	1154	12	1	2	27	109	6	0	0	4	0	0	4	0	4	0	0	1	1	4	6	0	0	0	0	0	0	0	1	0	1	1	0	4	4	3	3	26	8	2	14	2	4	5	3	3	1	4	3
1	1155	12	1	2	18	113	3	0	0	0	0	0	1	0	0	0	0	0	0	0	0	2	1	0	0	0	0	0	0	0	0	0	0	0	0	0	0	1	1	0	0	0	1	1	1	1	1	1	1
1	1156	12	1	1	25	104	6	0	0	0	0	0	0	0	6	0	0	2	0	0	0	20	4	4	0	0	15	0	1	0	0	0	0	0	2	0	0	5	0	3	2	0	1	2	3	3	1	1	1
1	1157	12	1	1	61	104	7	1	0	1	0	0	0	0	0	0	0	0	0	6	0	0	0	0	0	0	0	0	0	0	0	0	0	0	0	0	0	1	1	0	0	0	1	1	1	1	1	1	1
1	1158	12	2	1	58	238	6	1	0	0	0	0	0	0	0	0	0	0	0	0	0	0	0	0	0	0	0	0	0	0	0	0	0	0	0	0	0	0	0	0	0	0	1	1	1	1	1	1	1
1	1159	12	2	1	35	107	6	1	0	0	0	0	0	0	0	0	0	0	0	0	0	0	0	0	0	0	0	0	0	0	4	0	1	0	0	0	0	0	0	0	0	4	3	2	2	2	1	1	1
1	1160	12	2	1	54	102	2	0	0	1	0	6	6	0	6	0	0	0	6	6	6	2	0	0	0	0	0	0	0	0	0	0	0	2	2	2	0	19	13	0	6	0	3	4	3	2	1	2	1
1	1161	12	2	1	39	107	6	1	0	0	0	0	0	0	0	0	0	0	0	0	0	0	0	0	0	0	0	0	0	0	4	0	0	0	0	0	0	0	0	0	0	4	2	3	3	2	1	1	1
1	1162	12	2	1	19	222	3	0	0	2	1	4	3	0	4	2	2	5	5	4	4	6	4	3	0	0	0	0	1	1	1	0	2	2	2	2	2	26	9	9	8	1	5	5	5	5	1	5	1
1	1163	12	2	1	33	115	7	1	0	2	0	0	0	0	4	0	0	0	2	4	0	0	0	0	0	0	0	0	1	0	2	2	0	3	2	2	3	17	2	1	10	4	3	3	3	3	2	3	1
1	1165	12	2	1	37	115	6	0	0	0	0	1	1	0	0	0	0	0	0	0	1	0	0	0	0	0	0	0	0	0	0	0	0	2	2	2	0	8	2	0	6	0	3	2	1	1	1	1	1
1	1167	12	2	1	42	107	3	1	0	6	1	6	3	0	0	0	0	0	0	1	0	1	0	1	0	0	0	1	1	0	1	1	0	2	1	1	1	24	15	2	5	2	3	2	3	3	2	3	3
1	1168	12	2	2	19	222	2	1	0	0	1	6	6	0	0	1	2	0	0	0	1	0	0	0	0	0	0	0	0	0	0	0	0	0	1	0	0	14	12	1	1	0	3	2	1	1	3	1	1
1	1169	12	2	2	29	101	7	0	0	6	0	5	0	0	0	0	0	0	0	6	0	0	0	0	0	0	28	0	0	0	4	4	0	2	2	0	0	23	11	0	4	8	3	3	5	6	4	3	1
1	1170	12	1	2	21	104	3	1	0	0	0	0	0	0	1	0	0	0	1	1	0	20	0	0	0	0	0	0	0	0	0	0	0	1	1	1	0	3	0	0	3	0	1	2	2	1	1	1	1
1	1171	12	2	1	28	106	6	0	0	5	0	5	5	0	6	0	0	0	5	5	6	2	0	0	0	0	28	0	1	0	4	4	0	2	3	2	2	33	15	1	9	8	5	4	5	2	1	3	1
1	1172	12	2	1	21	210	3	1	0	0	1	0	0	1	1	0	0	1	1	0	0	15	3	4	0	0	0	2	1	1	0	0	1	0	0	0	0	5	0	5	0	0	2	2	2	2	1	1	1
1	1173	12	2	2	34	115	3	0	0	0	0	0	0	0	0	0	0	0	0	0	0	3	1	0	0	0	15	0	0	0	0	0	0	0	0	0	0	0	0	0	0	0	1	1	1	2	2	1	1
1	1177	12	1	2	25	115	2	0	0	1	0	1	1	0	6	0	0	0	2	4	2	10	0	4	0	0	0	0	1	0	1	1	0	3	4	2	0	15	3	1	9	2	3	3	3	2	1	2	1
1	1178	12	2	1	19	102	3	0	0	3	0	3	3	0	6	0	0	0	0	0	0	0	0	2	0	0	10	0	1	0	0	0	0	0	0	0	0	10	9	1	0	0	2	1	1	1	1	1	1
1	1179	12	2	1	19	102	2	1	0	0	0	0	0	0	0	0	0	0	0	5	2	2	0	2	0	0	0	0	0	0	1	0	0	2	2	2	0	6	0	0	6	1	3	3	2	3	1	2	1
1	1180	12	2	2	19	236	3	1	0	0	0	0	0	0	0	0	0	0	0	0	0	0	0	0	0	0	0	0	0	0	0	0	0	0	0	0	0	0	0	0	0	0	3	1	1	2	1	1	1
1	1181	12	2	2	18	236	3	1	0	0	3	1	6	0	0	1	4	5	0	0	0	7	5	8	0	0	0	2	0	2	4	4	0	0	2	4	4	35	7	10	10	8	1	1	1	5	2	1	1
1	1182	12	1	1	22	107	6	0	0	3	0	2	0	0	3	0	0	0	1	2	0	10	8	5	0	0	0	0	1	4	2	2	0	4	2	3	3	26	5	5	12	4	3	3	4	4	2	3	4
1	1183	12	2	2	18	107	2	0	0	0	0	0	0	0	1	0	0	0	0	0	5	28	4	0	0	0	2	0	0	4	2	2	1	0	2	2	2	14	0	4	6	4	3	3	3	2	1	2	1
1	1184	12	2	1	29	107	3	0	0	3	0	2	0	0	0	2	3	6	6	6	3	0	0	0	0	0	12	0	0	0	2	0	2	4	4	3	3	27	5	8	14	2	2	3	2	3	1	2	1
1	1185	12	1	2	19	231	3	0	0	2	0	0	6	0	6	0	0	0	0	0	0	0	0	0	0	0	0	0	0	0	0	0	0	6	0	0	0	14	8	0	6	0	1	1	1	3	1	1	1
1	1186	12	1	2	31	214	3	0	0	0	0	0	0	0	0	0	0	0	0	6	0	28	0	2	0	0	0	0	0	0	0	0	2	1	1	1	0	3	0	0	3	0	3	3	2	1	1	2	1
1	1187	12	2	2	24	222	2	0	0	1	6	0	0	1	0	6	6	0	6	6	6	3	1	2	0	0	3	0	0	0	0	0	2	2	2	0	0	11	1	6	4	0	1	3	1	1	1	1	1
1	1188	12	2	1	26	214	7	1	0	4	1	3	5	0	0	0	0	1	0	0	0	4	1	0	0	0	0	0	0	0	0	1	0	0	0	1	0	16	12	1	1	1	2	1	1	1	1	2	1
1	1189	12	2	2	18	210	2	1	0	0	0	1	1	0	2	0	0	1	1	2	1	3	0	2	0	0	0	1	1	3	2	2	0	2	0	2	0	16	2	6	4	4	3	2	1	1	1	1	1
1	1190	12	2	2	21	222	3	0	0	0	0	0	0	0	0	0	0	0	6	6	0	0	0	0	0	0	0	0	0	0	0	0	0	1	0	0	1	2	0	0	2	0	3	2	2	2	1	2	1
1	1191	12	2	2	27	214	6	0	0	6	0	0	6	0	0	0	0	0	0	1	0	2	1	0	0	0	0	0	0	0	0	0	0	2	1	0	0	15	12	0	3	0	1	1	2	1	1	1	1
1	1192	12	2	2	28	214	6	0	0	0	0	0	0	0	0	0	0	0	0	0	1	1	0	0	0	0	0	0	0	0	0	0	0	1	0	0	0	1	0	0	1	0	2	2	1	1	1	1	1
1	1193	12	2	1	20	115	3	1	0	4	3	4	0	1	6	0	4	0	6	4	6	3	0	1	0	0	1	0	0	0	2	0	2	5	6	5	5	29	8	0	21	2	4	6	4	5	5	5	4
1	1194	12	2	2	22	229	6	0	0	2	0	5	1	0	2	0	1	2	2	3	1	4	3	2	0	0	1	0	1	1	3	1	1	0	5	3	3	25	8	4	11	4	4	4	3	4	1	3	1
1	1197	12	1	2	25	214	6	0	0	0	0	0	4	0	0	0	0	0	0	6	3	5	3	0	0	0	0	0	0	0	0	2	0	4	6	3	4	25	4	0	17	2	3	4	3	2	1	3	1
1	1198	12	1	2	23	114	3	0	0	6	0	0	0	0	6	0	1	0	0	0	0	0	0	0	0	0	20	0	0	0	0	2	0	0	0	0	0	10	6	0	0	2	1	1	1	1	2	1	1
1	1199	12	2	1	20	106	3	1	0	1	1	2	0	0	2	0	0	0	2	1	1	1	0	2	0	0	0	0	0	0	0	1	0	1	1	1	2	10	3	0	5	1	3	2	2	2	1	2	1
1	1200	12	2	2	20	106	3	1	0	0	0	1	0	0	2	0	0	0	2	2	0	2	0	2	0	0	0	0	0	0	0	0	0	1	0	1	0	3	1	0	2	0	2	2	1	2	1	1	1
1	1201	13	1	2	26	104	6	0	0	3	0	3	3	0	0	0	0	1	1	2	2	12	4	4	0	0	0	0	1	0	2	2	1	3	4	3	2	27	9	2	12	4	4	3	3	2	2	3	1
1	1202	13	1	1	53	109	6	0	0	1	0	0	0	0	0	0	0	0	1	1	0	1	1	1	0	0	0	0	0	0	0	0	0	1	1	0	0	3	1	0	2	0	2	3	3	2	1	2	2
1	1203	13	2	1	26	109	3	0	0	0	0	1	0	0	2	2	1	0	0	0	0	10	5	5	0	0	0	0	0	0	1	1	0	1	2	1	1	10	1	2	5	2	2	1	2	2	2	1	1
1	1204	13	2	1	59	109	6	0	0	1	0	1	1	0	0	0	0	0	2	2	1	1	0	0	0	0	0	0	0	0	1	1	0	1	1	1	1	9	3	0	4	2	3	3	3	2	2	3	1
1	1205	13	2	2	66	109	6	0	0	2	0	2	0	0	0	1	0	3	0	0	0	3	3	3	0	0	0	1	1	0	0	0	0	0	0	1	1	12	4	6	2	0	1	3	1	3	1	1	1
1	1206	13	2	2	27	109	6	0	0	6	6	0	0	0	2	0	0	0	3	6	3	0	0	0	0	0	0	0	0	0	0	2	0	6	2	0	1	19	6	0	9	2	4	4	1	1	1	1	1
1	1207	13	1	2	19	109	3	1	0	0	0	0	2	0	0	4	4	0	3	0	0	16	2	2	0	0	5	0	0	0	6	4	5	6	6	5	6	37	2	4	23	10	5	1	1	4	3	1	1
1	1208	13	1	1	53	109	6	0	0	0	0	0	0	0	0	0	0	0	1	1	0	0	0	0	0	0	0	0	0	0	1	0	0	1	0	1	0	2	0	0	2	1	3	3	3	3	1	2	1
1	1209	13	1	1	76	103	6	0	0	0	0	0	0	0	0	6	5	1	0	0	0	0	0	0	0	0	0	0	0	2	6	6	0	4	6	6	5	42	0	9	21	12	2	2	2	5	4	1	1
1	1210	13	1	1	52	103	2	1	0	0	0	4	6	0	0	0	0	0	6	2	0	0	0	0	0	0	0	0	0	1	1	4	0	6	6	4	4	39	10	1	20	5	6	6	3	1	1	3	1
1	1211	13	1	1	33	103	3	1	0	4	0	4	5	0	1	0	0	0	0	2	1	0	0	0	0	0	0	0	0	0	0	0	2	3	2	1	3	22	13	0	9	0	3	3	1	2	2	1	2
1	1212	13	2	1	47	104	6	0	0	5	0	3	0	5	0	0	0	0	6	6	0	0	0	0	0	0	0	0	0	0	0	0	0	2	2	0	0	12	8	0	4	0	4	3	3	1	1	1	1
1	1213	13	2	1	57	114	6	0	0	0	0	0	0	0	0	0	0	0	0	1	1	0	0	0	0	0	0	0	0	0	0	0	3	1	1	1	1	4	0	0	4	0	3	3	3	2	1	2	1
1	1214	13	2	1	50	104	6	0	0	0	0	0	0	0	0	0	0	0	0	0	0	0	0	0	0	0	0	0	0	0	0	0	1	1	1	1	1	4	0	0	4	0	3	2	2	2	1	2	1
1	1215	13	2	1	39	104	7	0	0	3	0	6	0	6	6	0	0	0	6	6	3	30	0	0	0	0	0	1	1	0	0	1	6	3	1	5	1	23	9	2	10	1	5	4	3	2	1	1	1
1	1216	13	2	1	27	104	7	0	0	3	6	3	3	3	6	2	3	0	2	4	4	0	0	0	0	0	8	0	2	0	4	2	3	4	4	4	4	33	9	4	16	6	5	4	5	5	4	4	2
1	1217	13	2	2	28	103	3	1	0	0	0	0	0	0	0	0	0	0	1	3	1	6	0	6	0	0	0	1	0	0	2	2	0	2	2	0	0	9	0	1	4	4	2	3	1	1	1	1	1
1	1218	13	2	1	50	104	6	0	0	0	0	0	0	0	1	0	0	0	0	1	0	0	0	0	0	0	0	0	0	0	0	0	0	0	1	3	0	4	0	0	4	0	1	3	1	1	1	2	1
1	1219	13	2	1	35	103	3	0	0	3	0	0	0	0	1	0	0	0	0	1	1	0	0	1	0	0	0	0	0	0	1	1	0	0	0	0	0	5	3	0	0	2	2	2	2	2	2	1	1
1	1220	13	1	1	24	103	7	1	0	0	0	1	0	0	1	0	0	1	1	1	1	1	0	0	0	0	1	0	0	0	2	2	1	1	1	2	2	12	1	1	6	4	3	3	3	2	1	2	1
1	1221	13	1	1	24	104	6	1	0	0	0	0	3	0	6	6	0	0	0	0	0	2	0	0	0	0	0	0	0	0	0	4	0	0	0	2	3	22	3	6	5	4	3	1	1	3	1	1	1
1	1222	13	1	1	61	104	6	1	0	6	0	6	0	0	0	0	0	0	0	0	0	0	0	0	0	0	0	0	1	0	0	0	0	4	2	1	0	20	12	1	7	0	3	3	3	2	1	1	1
1	1223	13	1	1	21	109	3	1	0	0	0	0	0	0	0	0	0	0	0	1	0	3	0	0	0	0	0	0	0	0	0	0	0	1	1	0	0	2	0	0	2	0	1	3	1	2	1	1	1
1	1224	13	1	2	55	109	6	0	0	0	0	0	0	0	0	0	0	0	0	0	0	0	0	0	0	0	0	0	0	0	0	0	0	0	0	0	0	0	0	0	0	0	1	1	1	1	1	1	1
1	1225	13	1	1	46	113	3	0	0	0	0	0	0	0	0	0	0	0	0	0	0	0	0	0	0	0	0	0	0	0	0	0	0	0	0	0	0	0	0	0	0	0	1	1	1	1	1	1	1
1	1226	13	1	1	21	111	6	1	0	3	0	2	3	0	1	0	0	1	1	1	1	4	2	3	0	1	0	0	1	0	2	2	4	1	1	0	1	17	8	2	3	4	3	2	2	2	1	2	1
1	1227	13	1	2	23	103	6	1	0	1	0	2	3	0	2	2	1	3	4	1	1	0	2	5	0	0	0	0	1	0	0	0	0	1	1	0	0	14	6	6	2	0	3	3	2	2	2	1	1
1	1228	13	1	1	22	116	6	1	0	1	0	1	0	0	2	0	0	0	2	2	1	0	0	0	0	0	0	0	0	0	1	0	2	1	2	0	0	5	2	0	3	1	3	1	4	3	1	3	1
1	1229	13	1	1	23	103	6	1	0	6	0	6	0	0	6	0	0	0	3	3	3	2	0	0	0	0	0	0	2	1	3	3	0	3	3	3	3	33	12	3	12	6	5	3	3	4	1	3	1
1	1230	13	1	2	22	114	3	1	0	3	1	2	3	0	0	1	0	0	3	1	2	8	2	2	0	0	1	0	1	0	0	2	0	1	3	3	0	21	8	2	7	2	3	3	2	2	1	1	1
1	1231	13	1	1	34	103	6	0	0	6	6	6	6	0	0	0	0	1	0	1	3	0	0	0	0	0	0	0	1	0	1	1	0	1	1	0	0	24	18	2	2	2	3	3	1	2	1	1	1
1	1232	13	1	1	23	114	3	1	0	0	0	0	0	0	1	0	0	0	0	1	0	2	0	0	0	0	0	0	0	0	0	0	0	0	0	0	0	0	0	0	0	0	1	2	1	1	1	1	1
1	1233	13	1	1	50	114	6	0	0	1	0	1	1	1	4	1	1	4	4	4	4	0	0	0	0	0	0	0	1	0	6	6	0	6	6	6	3	42	3	6	21	12	6	6	6	5	3	5	1
1	1234	13	1	1	56	116	6	0	0	0	0	1	1	0	0	0	0	0	0	0	0	0	0	0	0	0	0	0	0	0	0	0	0	2	2	2	2	10	2	0	8	0	3	3	3	2	2	3	1
1	1235	13	1	1	57	109	6	0	0	2	0	0	0	0	1	0	0	0	2	1	3	10	3	1	0	16	0	0	0	0	3	2	0	3	3	6	6	24	2	0	18	5	3	4	2	3	1	3	4
1	1236	13	1	2	26	106	3	1	0	4	1	5	4	1	6	0	0	0	1	2	3	2	2	2	0	0	0	1	1	0	0	1	0	1	2	1	2	23	13	2	6	1	3	3	2	3	1	2	1
1	1237	13	1	1	24	103	7	1	0	1	0	2	0	0	0	0	0	0	2	2	1	0	0	0	0	0	0	0	2	0	2	2	0	1	2	3	2	17	3	2	8	4	4	3	3	4	1	2	1
1	1238	13	1	1	19	106	3	1	0	4	0	4	4	0	2	0	0	0	0	1	0	3	2	2	0	0	0	0	0	0	3	3	0	2	2	1	1	24	12	0	6	6	2	2	1	2	1	1	1
1	1239	13	1	1	24	108	6	0	0	0	0	0	0	0	0	0	0	0	0	0	0	0	0	0	0	0	0	0	0	0	0	0	1	6	5	3	3	17	0	0	17	0	1	1	1	1	1	1	1
1	1240	13	1	2	59	104	7	0	0	6	0	3	6	0	6	0	0	0	2	2	3	3	3	3	0	0	0	0	0	0	0	0	0	1	3	1	1	21	15	0	6	0	2	2	2	3	1	1	1
1	1241	13	1	1	18	109	3	1	0	0	0	0	0	0	6	1	1	1	3	3	3	28	0	3	0	0	5	1	0	1	4	6	0	0	0	0	0	16	0	4	0	10	2	6	6	1	3	1	3
1	1243	13	1	1	22	103	6	1	0	0	0	0	0	0	0	0	0	0	0	0	0	0	0	0	0	0	0	0	0	0	2	0	0	0	1	1	0	2	0	0	2	2	2	2	1	1	1	1	1
1	1244	13	1	1	49	106	3	0	0	6	0	6	1	0	6	0	0	1	1	3	3	5	5	3	0	0	3	0	1	1	0	0	0	5	5	4	4	34	13	3	18	0	5	5	4	5	2	3	1
1	1245	13	1	2	30	109	6	0	0	3	6	3	1	0	0	0	0	0	0	1	1	20	0	0	0	0	0	0	0	0	1	0	0	1	1	0	1	10	7	0	3	1	2	2	3	3	1	1	1
1	1247	13	1	1	53	109	3	0	0	0	0	0	0	0	0	0	0	0	0	0	0	0	0	0	0	0	0	0	0	0	0	0	0	0	0	0	0	0	0	0	0	0	2	3	2	1	1	1	1
1	1249	13	1	1	59	104	3	0	0	0	0	0	0	0	0	0	0	0	0	0	0	0	0	0	0	0	0	0	0	0	0	0	0	0	0	0	0	0	0	0	0	0	1	1	1	1	1	1	1
1	1251	13	1	1	68	107	3	0	0	6	0	6	6	1	6	6	6	1	1	6	6	6	3	1	4	0	0	0	0	0	0	0	0	0	0	0	0	25	18	7	0	0	1	1	1	1	1	1	1
1	1253	13	1	1	48	114	6	0	0	6	6	6	6	6	6	0	0	6	1	0	0	0	0	0	0	0	0	0	0	0	0	0	0	0	0	0	0	24	18	6	0	0	1	6	3	3	2	2	1
1	1254	13	1	2	19	114	3	0	0	6	0	6	6	0	6	0	0	3	3	2	3	1	1	0	0	0	0	0	0	0	4	4	0	1	1	0	0	31	18	3	2	8	6	5	6	3	1	1	1
1	1255	13	1	1	22	114	3	1	0	0	1	1	0	1	1	0	1	1	0	1	1	0	0	0	0	0	0	0	1	0	0	1	0	0	1	2	1	9	1	2	4	1	1	3	3	1	1	1	1
1	1256	13	2	2	20	116	3	1	0	0	1	0	0	0	1	0	0	1	1	0	0	14	0	0	0	0	0	0	0	0	1	1	0	1	0	0	1	5	0	1	2	2	2	2	2	3	2	1	1
1	1257	13	1	1	18	109	3	1	0	2	1	6	1	0	6	0	0	3	6	6	2	2	2	1	0	0	2	0	0	1	4	3	2	3	3	2	2	29	9	4	10	7	4	4	4	4	1	1	3
1	1258	13	1	2	22	116	3	1	0	0	0	0	3	0	0	0	0	0	0	0	0	26	0	0	0	0	15	0	0	0	2	0	0	3	1	1	2	10	3	0	7	2	2	1	1	3	1	1	1
1	1259	13	2	1	25	114	7	0	1	2	1	1	1	0	6	0	0	0	0	1	1	2	0	0	0	0	0	0	0	0	1	1	0	3	3	3	0	15	4	0	9	2	3	3	3	4	1	2	1
1	1260	13	2	1	21	114	3	1	0	4	1	6	0	0	6	0	0	3	6	1	3	2	0	0	0	0	0	0	1	0	0	0	0	1	1	1	0	17	10	4	3	0	4	4	4	1	1	2	2
1	1261	13	1	2	20	114	3	1	0	0	0	0	0	0	0	2	2	4	3	6	6	5	2	2	0	0	0	1	1	2	0	0	1	4	2	2	4	22	0	10	12	0	5	5	6	5	4	4	1
1	1262	13	1	2	23	104	3	1	0	0	0	0	0	0	0	0	0	0	0	1	1	0	0	0	0	0	0	0	0	0	0	0	0	0	0	1	0	1	0	0	1	0	1	1	1	1	1	1	1
1	1263	13	1	2	18	104	2	1	0	0	0	1	0	0	0	0	0	0	0	0	0	10	1	2	0	0	1	0	0	0	0	0	0	1	0	0	0	2	1	0	1	0	1	3	1	3	1	1	1
1	1264	13	1	2	32	104	6	0	0	1	0	2	3	4	0	0	0	0	0	6	6	4	0	0	0	0	0	0	1	0	0	0	0	6	5	3	3	24	6	1	17	0	2	1	3	2	1	1	1
1	1265	13	2	2	55	109	3	0	0	0	0	0	0	0	0	0	0	0	0	0	0	0	0	0	0	0	0	0	0	0	0	0	2	0	0	0	0	0	0	0	0	0	1	1	1	1	1	1	1
1	1267	13	1	2	30	106	6	0	0	6	6	6	6	0	6	0	6	0	6	6	6	0	6	6	0	0	28	0	5	0	6	6	0	6	6	6	6	59	18	5	24	12	6	6	3	6	3	6	6
1	1268	13	1	1	48	223	7	0	0	0	0	0	0	0	1	0	0	0	1	1	1	0	0	0	0	0	0	0	0	0	0	0	0	2	1	1	1	5	0	0	5	0	3	3	3	2	1	2	1
1	1269	13	1	1	18	109	2	1	0	1	0	6	6	0	1	0	0	6	2	1	1	0	0	1	0	0	0	0	1	1	3	3	1	5	3	3	2	40	13	8	13	6	3	6	1	2	1	3	4
1	1270	13	1	2	34	103	6	0	0	0	0	0	0	0	0	0	0	0	0	0	0	1	1	1	0	0	0	0	0	0	0	0	0	1	1	1	0	3	0	0	3	0	2	1	1	2	1	1	1
1	1272	13	1	2	34	218	7	0	0	0	0	0	0	0	0	0	0	0	0	1	0	0	0	0	0	0	0	0	0	0	0	0	0	0	0	0	0	0	0	0	0	0	1	2	1	1	1	1	1
1	1273	13	1	1	49	104	3	0	0	0	0	0	6	0	0	0	0	0	0	0	0	0	0	0	0	0	0	0	0	0	0	0	0	2	2	0	0	10	6	0	4	0	3	3	1	1	1	1	1
1	1274	13	1	1	26	103	6	0	0	1	1	0	1	0	1	0	0	0	1	1	1	3	3	0	0	0	0	0	1	1	1	1	1	2	2	1	1	12	2	2	6	2	3	3	3	2	1	1	1
1	1275	13	1	2	33	111	7	0	0	0	1	0	0	0	0	0	0	0	0	1	0	0	0	0	0	0	0	0	0	0	1	1	0	0	0	0	0	2	0	0	0	2	2	1	1	1	1	1	1
1	1276	13	1	1	25	209	6	0	0	1	1	1	0	0	0	0	0	0	0	1	1	2	2	0	0	0	0	0	0	0	1	1	0	0	0	0	0	4	2	0	0	2	2	2	1	1	1	2	1
1	1277	13	1	2	28	105	6	0	0	1	1	0	0	0	0	0	0	0	0	1	1	1	1	0	0	0	0	0	0	0	1	0	0	1	0	0	0	2	1	0	1	1	2	1	1	1	1	2	1
1	1278	13	1	1	36	103	6	0	0	0	0	1	0	0	6	0	0	1	1	0	2	2	4	2	0	0	4	0	2	0	2	0	0	1	0	0	1	6	1	3	2	2	2	3	4	3	2	2	1
1	1279	13	1	1	36	104	7	0	0	1	2	0	0	1	0	0	0	1	1	1	1	2	2	0	0	0	15	1	1	2	2	1	1	2	2	2	2	16	1	5	8	3	2	3	2	3	3	3	1
1	1280	13	1	2	23	105	3	0	0	1	0	0	0	0	1	0	0	0	1	1	1	1	0	0	0	0	0	1	1	0	2	2	0	2	2	1	0	12	1	2	5	4	3	4	3	2	2	3	1
1	1281	13	1	2	61	104	6	0	0	1	3	1	1	1	1	0	0	0	0	1	1	0	0	1	0	0	2	0	0	0	0	1	0	1	1	1	1	9	3	0	4	1	2	3	3	2	1	1	1
1	1282	13	1	1	41	104	3	0	0	3	1	3	3	0	3	0	0	0	1	3	2	5	5	1	0	0	15	0	2	2	3	3	3	5	5	5	4	38	9	4	19	6	4	3	3	3	2	3	4
1	1283	13	1	1	28	107	6	0	0	5	1	5	5	5	6	5	5	6	6	6	6	0	0	0	0	0	0	0	1	0	2	2	6	4	4	4	4	47	15	12	16	4	6	6	5	4	3	4	3
1	1284	13	1	2	45	103	8	0	0	0	0	0	0	0	0	0	0	0	0	1	0	2	0	0	0	0	0	0	0	0	1	1	0	1	1	1	0	5	0	0	3	2	2	2	1	2	1	2	1
1	1285	13	1	1	31	103	7	0	0	3	0	3	2	0	0	0	0	0	0	1	0	0	0	0	0	0	0	0	0	0	1	1	1	2	1	0	0	13	8	0	3	2	2	1	1	1	1	1	1
1	1287	13	1	1	23	110	3	1	1	2	6	0	0	1	6	0	0	0	0	6	6	0	0	0	0	0	6	0	5	0	0	0	2	5	5	5	5	27	2	5	20	0	4	1	5	1	1	4	3
1	1289	13	1	1	54	110	7	0	0	0	0	0	0	0	0	0	0	0	0	1	0	0	0	0	0	0	0	0	0	0	2	2	4	3	2	2	0	11	0	0	7	4	3	3	3	2	1	1	1
1	1290	13	1	1	24	104	6	0	0	1	0	0	1	0	6	0	0	0	6	6	1	20	0	2	0	0	0	0	1	0	2	2	0	5	3	3	0	18	2	1	11	4	6	1	3	2	1	2	1
1	1291	13	1	1	57	109	6	1	0	0	0	0	0	0	0	0	0	0	0	0	0	0	0	1	0	0	0	0	0	0	0	0	0	0	0	0	0	0	0	0	0	0	2	1	1	1	1	2	2
1	1293	13	1	2	25	116	6	0	0	1	1	1	0	0	0	0	0	0	0	0	1	1	1	1	0	0	0	0	1	0	0	0	0	2	2	0	0	7	2	1	4	0	3	1	3	1	1	1	1
1	1295	13	1	1	19	109	3	1	0	2	0	1	0	0	3	0	0	0	1	1	2	1	0	0	0	0	0	0	1	0	1	1	0	5	4	3	1	19	3	1	13	2	5	4	5	3	1	3	1
1	1296	13	1	2	20	101	3	1	0	1	0	0	0	0	1	0	0	1	1	2	0	2	0	0	0	0	0	0	1	0	3	3	0	2	3	3	2	19	1	2	10	6	3	3	3	3	1	2	2
1	1298	13	1	2	24	109	7	1	0	0	0	2	3	0	6	0	0	0	0	5	0	2	1	0	0	0	3	0	0	0	1	1	0	0	1	1	1	10	5	0	3	2	2	2	1	3	2	2	2
1	1299	13	1	1	23	107	6	0	0	3	0	3	4	0	1	2	0	0	0	0	0	2	2	2	0	0	3	0	2	1	1	1	0	2	3	2	1	25	10	5	8	2	3	3	3	3	2	2	1
1	1300	13	1	1	23	116	6	0	0	1	0	1	0	0	2	0	0	0	0	0	1	4	0	0	0	0	0	0	1	0	1	1	0	5	1	1	0	12	2	1	7	2	2	3	3	2	1	2	2
1	1301	13	2	2	30	115	3	0	0	0	0	0	5	0	3	0	0	0	0	4	0	0	0	2	0	0	0	1	1	0	4	0	1	0	2	0	0	9	5	2	2	4	5	3	2	2	1	2	1
2	2	14	1	1	19	114	3	1	0	0	0	0	0	0	1	0	0	0	0	0	0	0	0	0	0	0	0	0	0	0	0	0	0	0	0	0	0	0	0	0	0	0	8	8	8	8	8	8	8
2	3	14	1	1	53	114	3	0	0	1	0	2	2	0	1	0	0	0	1	2	1	0	0	0	0	0	0	0	0	0	2	1	0	1	1	1	0	10	5	0	3	3	8	8	8	8	8	8	8
2	4	14	1	2	47	114	6	0	0	4	0	2	0	0	0	0	0	0	0	1	0	2	0	0	0	0	0	0	0	0	1	1	0	1	1	0	0	10	6	0	2	2	8	8	8	8	8	8	8
2	5	14	1	1	23	114	6	0	0	1	1	0	1	0	1	1	1	2	2	1	2	3	2	2	0	0	0	1	0	1	2	2	3	2	2	2	2	19	2	5	8	4	8	8	8	8	8	8	8
2	6	14	1	1	23	114	3	0	0	1	1	0	0	1	3	0	0	0	1	1	1	0	0	0	0	0	0	0	1	0	2	2	0	3	3	0	2	14	1	1	8	4	8	8	8	8	8	8	8
2	7	14	1	1	47	114	6	0	0	2	2	3	2	2	1	2	2	0	2	2	2	4	2	0	0	0	0	0	0	1	3	3	0	1	1	4	2	24	7	3	8	6	8	8	8	8	8	8	8
2	8	14	1	1	40	114	6	0	0	0	1	1	1	0	0	1	1	2	2	1	2	0	0	0	0	0	0	0	0	0	3	3	0	0	0	1	1	13	2	3	2	6	8	8	8	8	8	8	8
2	10	14	1	1	34	114	6	0	0	1	1	1	2	1	1	1	2	2	0	1	1	3	3	1	0	0	0	1	1	2	1	2	0	2	2	1	1	21	4	7	6	3	8	8	8	8	8	8	8
2	11	14	1	1	25	114	6	0	0	4	4	3	3	3	4	2	3	3	3	3	3	0	0	0	3	4	0	2	3	4	3	3	4	3	3	3	3	42	10	14	12	6	8	8	8	8	8	8	8
2	12	14	1	1	33	104	6	0	0	3	3	2	3	4	6	2	6	2	2	5	6	7	5	10	0	3	0	1	3	5	6	6	5	5	5	3	5	51	8	13	18	12	8	8	8	8	8	8	8
2	13	14	1	1	50	104	3	0	0	0	2	2	2	1	1	0	1	1	1	1	1	0	0	0	0	0	0	0	0	1	3	3	0	3	3	0	0	18	4	2	6	6	8	8	8	8	8	8	8
2	14	14	1	2	30	104	6	0	0	0	1	1	0	1	1	1	1	2	2	2	2	0	0	0	0	0	0	0	0	1	1	2	1	4	4	1	1	19	1	4	10	3	8	8	8	8	8	8	8
2	15	14	1	1	56	114	3	0	0	1	1	2	2	2	4	1	3	3	3	1	3	0	0	0	0	0	0	0	0	2	2	2	2	3	3	0	0	21	5	6	6	4	8	8	8	8	8	8	8
2	16	14	1	1	35	114	3	0	0	5	4	4	4	1	6	3	3	3	4	6	5	5	5	10	1	1	0	2	2	2	4	4	6	4	4	4	5	50	13	12	17	8	8	8	8	8	8	8	8
2	17	14	1	1	20	104	3	1	0	0	0	0	0	0	2	0	0	1	1	1	0	5	0	0	0	0	0	0	0	0	0	0	0	2	0	0	0	3	0	1	2	0	8	8	8	8	8	8	8
2	18	14	1	1	43	114	6	0	0	1	1	0	1	2	6	1	1	2	2	4	2	3	2	0	0	0	2	0	0	2	3	3	0	2	2	3	0	20	2	5	7	6	8	8	8	8	8	8	8
2	19	14	1	2	54	104	6	0	0	1	1	1	2	1	2	1	2	2	2	2	2	0	0	0	0	0	0	1	1	1	1	1	0	0	0	1	1	14	4	6	2	2	8	8	8	8	8	8	8
2	21	14	1	1	43	199	3	0	0	6	0	0	0	0	0	0	0	0	0	1	1	0	0	0	0	0	0	0	0	0	0	0	0	1	0	0	0	7	6	0	1	0	8	8	8	8	8	8	8
2	23	14	1	1	54	114	2	0	0	3	0	2	0	6	6	3	4	6	6	6	6	3	2	0	0	0	0	1	1	2	3	2	2	3	3	1	3	32	5	13	10	5	8	8	8	8	8	8	8
2	24	14	1	2	22	109	3	1	0	1	0	0	0	0	1	2	1	0	2	1	1	2	0	3	2	2	1	0	1	0	1	1	0	1	2	1	0	10	1	3	4	2	8	8	8	8	8	8	8
2	25	14	1	1	47	114	2	0	0	0	0	0	0	0	0	0	0	0	0	0	0	5	5	11	1	2	3	2	3	3	4	4	6	4	4	5	4	33	0	8	17	8	8	8	8	8	8	8	8
2	26	14	1	1	18	114	3	0	0	1	0	1	0	0	6	0	0	0	1	1	6	3	3	0	1	0	0	2	1	2	4	4	1	3	3	1	3	25	2	5	10	8	8	8	8	8	8	8	8
2	27	14	1	1	35	114	3	0	0	3	0	3	2	0	3	0	0	1	0	3	6	6	5	3	0	0	3	3	3	3	4	4	3	3	3	4	6	42	8	10	16	8	8	8	8	8	8	8	8
2	28	14	1	1	26	236	3	1	0	0	0	1	0	0	2	0	0	0	0	1	2	4	3	3	1	0	0	4	1	4	2	4	4	3	3	3	5	32	1	9	14	6	8	8	8	8	8	8	8
2	29	14	1	2	20	299	3	0	0	0	0	0	0	0	0	3	0	0	0	0	0	0	0	0	0	0	0	0	0	0	3	3	0	1	1	0	0	11	0	3	2	6	8	8	8	8	8	8	8
2	30	14	1	1	34	114	6	0	0	1	0	1	0	0	1	0	0	0	1	0	0	0	0	0	0	0	0	0	0	0	0	0	0	4	4	1	1	12	2	0	10	0	8	8	8	8	8	8	8
2	31	14	1	1	27	114	3	1	0	0	1	0	6	0	2	0	0	4	0	0	0	0	0	0	0	0	0	0	0	0	0	0	0	6	6	0	0	22	6	4	12	0	8	8	8	8	8	8	8
2	32	14	1	1	18	114	2	1	0	1	4	0	0	2	6	0	0	0	6	6	6	20	15	0	0	0	0	2	6	0	3	2	3	2	6	5	4	30	1	8	17	5	8	8	8	8	8	8	8
2	33	14	2	1	24	114	3	1	1	0	0	3	3	0	4	1	1	0	1	0	1	5	5	2	2	0	0	2	2	3	4	4	5	5	4	5	5	41	6	8	19	8	8	8	8	8	8	8	8
2	34	14	2	1	20	114	3	1	0	0	0	1	1	0	1	0	0	0	1	1	1	5	5	3	0	0	0	1	0	2	5	5	0	4	4	2	4	29	2	3	14	10	8	8	8	8	8	8	8
2	35	14	2	1	18	107	3	1	0	0	0	1	0	0	0	0	0	2	1	1	1	4	3	2	0	0	0	1	2	2	3	3	4	4	4	0	1	23	1	7	9	6	8	8	8	8	8	8	8
2	36	14	2	1	19	101	3	1	0	0	0	0	0	0	0	0	0	0	0	1	0	8	4	3	0	0	0	1	2	3	1	1	0	3	4	0	3	18	0	6	10	2	8	8	8	8	8	8	8
2	37	14	1	2	30	114	3	0	0	0	0	0	1	0	0	0	1	0	0	0	0	3	3	0	0	0	0	0	0	2	0	0	1	5	5	1	1	15	1	2	12	0	8	8	8	8	8	8	8
2	38	14	1	1	35	114	6	0	0	2	3	3	2	2	3	3	2	2	3	3	2	5	5	2	0	0	0	1	1	2	1	1	3	3	3	0	3	27	7	9	9	2	8	8	8	8	8	8	8
2	39	14	1	2	20	114	3	1	0	0	0	0	0	0	0	0	0	1	1	0	0	0	0	0	0	0	2	0	0	2	2	4	4	3	3	5	5	27	0	3	16	6	8	8	8	8	8	8	8
2	40	14	1	2	45	114	3	0	0	4	3	3	4	4	4	6	4	4	4	4	5	8	8	10	0	0	15	3	3	4	5	5	4	6	6	4	4	61	11	20	20	10	8	8	8	8	8	8	8
2	41	14	1	1	20	103	1	0	0	2	1	2	2	3	2	3	3	2	2	3	3	0	0	0	0	0	0	0	0	3	4	4	0	3	3	1	1	30	6	8	8	8	8	8	8	8	8	8	8
2	42	14	1	1	33	104	6	1	1	1	1	2	2	2	2	2	2	1	2	2	2	0	0	0	0	0	0	0	0	0	1	1	0	0	0	2	2	14	5	3	4	2	8	8	8	8	8	8	8
2	44	14	1	1	34	104	3	1	0	2	5	0	1	5	2	0	6	1	4	2	4	2	3	3	3	2	9	2	5	0	3	5	1	5	1	5	1	33	3	8	12	8	8	8	8	8	8	8	8
2	45	14	1	2	40	114	3	0	0	2	1	5	0	3	1	4	4	2	2	0	4	10	14	8	1	3	0	2	1	3	1	4	2	6	1	0	4	38	7	12	11	5	8	8	8	8	8	8	8
2	46	14	1	1	35	114	3	0	0	2	4	1	4	2	5	1	4	4	0	6	4	3	13	9	16	20	28	2	3	4	1	1	2	3	1	1	2	30	7	14	7	2	8	8	8	8	8	8	8
2	47	14	1	1	38	114	6	0	0	1	1	2	1	2	1	1	3	1	1	3	3	5	4	3	2	0	0	0	1	2	3	3	2	4	4	1	1	25	4	5	10	6	8	8	8	8	8	8	8
2	48	14	1	1	24	114	6	0	0	1	0	0	0	0	1	1	1	0	1	1	1	0	0	0	0	0	0	0	0	1	0	1	1	2	2	1	1	11	1	2	6	1	8	8	8	8	8	8	8
2	49	14	1	1	38	114	2	0	0	0	1	1	2	1	0	1	1	2	2	0	2	11	3	5	0	0	5	2	2	3	4	4	3	5	5	0	4	35	3	10	14	8	8	8	8	8	8	8	8
2	50	14	1	1	42	114	6	0	0	6	5	4	5	5	6	4	5	5	4	6	6	15	3	2	1	0	5	4	4	4	5	5	4	6	3	3	3	61	15	21	15	10	8	8	8	8	8	8	8
2	51	14	1	2	23	111	3	1	0	2	0	2	0	0	1	0	0	1	2	2	6	4	0	0	0	0	0	0	1	0	3	0	0	3	3	3	3	18	4	2	12	3	8	8	8	8	8	8	8
2	52	14	1	2	36	111	3	1	0	0	0	0	1	0	2	0	0	1	0	0	0	5	1	0	0	0	0	0	1	0	2	2	0	2	2	2	3	16	1	2	9	4	8	8	8	8	8	8	8
2	53	14	1	2	42	216	3	0	0	0	0	0	0	0	1	0	0	1	0	0	0	4	0	0	0	0	0	0	0	0	0	0	0	2	0	0	0	3	0	1	2	0	8	8	8	8	8	8	8
2	54	14	1	1	19	104	3	1	0	0	3	0	0	2	6	2	2	1	6	6	6	3	0	0	0	0	1	0	4	1	6	6	1	6	5	6	6	43	0	8	23	12	8	8	8	8	8	8	8
2	55	14	1	1	30	101	3	0	0	2	1	0	0	0	0	0	0	1	0	2	0	0	0	0	0	0	0	0	0	1	1	1	0	2	2	1	2	13	2	2	7	2	8	8	8	8	8	8	8
2	56	14	1	2	28	235	3	0	0	0	0	0	0	0	0	0	0	0	0	0	0	0	0	0	0	0	0	0	0	0	0	0	0	0	0	0	0	0	0	0	0	0	8	8	8	8	8	8	8
2	57	14	1	1	22	109	3	1	0	4	1	4	4	4	6	5	0	0	5	5	5	2	1	1	0	0	20	0	1	0	3	3	0	2	2	3	1	32	12	6	8	6	8	8	8	8	8	8	8
2	58	14	1	1	27	206	3	1	0	1	0	0	0	0	6	0	1	0	0	1	1	4	0	0	0	0	0	0	0	0	2	3	0	0	4	3	3	17	1	0	10	5	8	8	8	8	8	8	8
2	59	14	1	1	42	208	6	0	0	0	0	0	0	0	1	0	0	2	2	3	2	0	0	0	0	0	0	0	1	1	1	3	0	3	4	4	1	22	0	4	12	4	8	8	8	8	8	8	8
2	61	14	1	1	18	104	3	1	0	1	0	1	0	1	6	0	3	6	6	6	6	10	0	3	0	0	0	1	3	1	6	6	4	6	6	5	6	48	2	11	23	12	8	8	8	8	8	8	8
2	62	14	2	1	28	222	3	0	0	0	0	1	0	0	0	0	0	0	1	5	5	4	0	0	0	0	0	0	1	2	4	4	0	5	5	5	6	33	1	3	21	8	8	8	8	8	8	8	8
2	63	14	1	1	31	214	3	0	1	6	0	6	0	0	1	0	0	6	0	0	0	4	2	9	0	0	0	0	0	0	1	1	0	2	1	0	3	26	12	6	6	2	8	8	8	8	8	8	8
2	64	14	1	2	34	107	3	1	0	6	0	6	0	0	6	0	0	0	1	2	6	1	0	0	0	0	0	0	0	0	0	0	0	5	4	2	4	27	12	0	15	0	8	8	8	8	8	8	8
2	65	14	1	1	36	231	6	0	0	1	0	1	0	0	0	0	0	1	1	1	1	1	1	1	0	0	2	1	0	0	5	5	3	4	4	3	4	29	2	2	15	10	8	8	8	8	8	8	8
2	66	14	1	2	30	104	3	0	0	2	0	1	1	0	1	0	0	0	2	3	2	2	2	0	0	0	0	0	0	0	2	1	0	4	3	2	2	17	4	0	11	3	8	8	8	8	8	8	8
2	67	14	1	2	25	223	3	1	0	0	0	0	0	0	1	0	0	0	1	1	1	0	0	0	0	0	0	0	0	0	0	0	0	2	3	1	1	7	0	0	7	0	8	8	8	8	8	8	8
2	68	14	1	1	45	214	6	0	0	0	0	0	0	0	0	0	0	0	0	0	0	0	0	0	0	0	0	0	0	0	0	0	0	0	0	0	0	0	0	0	0	0	8	8	8	8	8	8	8
2	69	14	1	2	32	209	3	1	0	5	0	2	4	0	0	0	0	0	0	0	0	1	0	0	0	0	0	0	0	0	1	1	0	1	0	0	1	15	11	0	2	2	8	8	8	8	8	8	8
2	70	14	1	1	23	114	3	1	0	0	0	0	0	0	1	0	0	0	0	0	1	2	0	0	0	0	0	0	0	0	0	0	0	4	4	0	0	8	0	0	8	0	8	8	8	8	8	8	8
2	71	14	1	1	53	104	6	0	0	0	0	1	0	0	0	0	0	0	2	6	2	1	0	3	0	0	0	0	0	0	3	6	4	6	6	6	6	37	1	0	24	9	8	8	8	8	8	8	8
2	72	14	1	1	27	101	3	1	1	0	0	6	3	0	6	0	0	0	6	6	6	15	15	15	0	0	0	0	0	0	3	3	0	3	3	1	3	25	9	0	10	6	8	8	8	8	8	8	8
2	73	14	1	2	25	109	3	1	0	2	0	2	2	2	3	0	0	1	2	3	2	3	0	0	0	0	0	0	3	0	2	2	0	4	4	4	4	30	6	4	16	4	8	8	8	8	8	8	8
2	74	14	1	1	19	104	3	1	0	6	0	0	6	0	0	0	0	0	1	0	1	0	0	0	0	0	0	0	1	0	0	0	0	0	0	0	1	14	12	1	1	0	8	8	8	8	8	8	8
2	75	14	1	2	24	114	6	1	1	3	2	2	0	0	1	0	0	0	1	1	1	0	0	0	0	0	0	0	0	0	0	0	0	3	3	2	0	13	5	0	8	0	8	8	8	8	8	8	8
2	76	14	1	1	45	212	6	0	0	6	0	0	0	0	6	0	0	0	3	3	6	0	0	0	0	0	0	0	1	0	2	2	4	2	2	1	1	17	6	1	6	4	8	8	8	8	8	8	8
2	77	14	1	2	20	106	6	1	0	0	0	1	4	0	4	0	0	3	3	0	0	3	0	4	0	0	5	0	1	0	1	0	1	2	2	0	0	13	5	4	4	1	8	8	8	8	8	8	8
2	78	14	1	1	23	104	3	1	0	1	0	1	0	0	2	0	0	0	2	0	0	0	0	0	0	0	0	0	0	0	2	1	0	1	2	1	1	9	2	0	5	3	8	8	8	8	8	8	8
2	79	14	1	1	21	115	3	1	0	3	0	0	0	0	4	0	0	1	5	4	4	1	0	0	0	0	3	0	1	0	2	2	0	2	4	4	4	23	3	2	14	4	8	8	8	8	8	8	8
2	80	14	1	1	19	114	6	0	1	6	0	0	0	0	6	4	6	5	6	6	6	20	20	10	5	15	0	4	4	4	5	5	6	6	6	4	4	57	6	21	20	10	8	8	8	8	8	8	8
2	81	14	1	1	33	220	3	0	0	0	0	0	0	0	0	0	0	0	0	0	0	0	0	0	0	0	0	1	0	0	0	0	0	0	0	0	0	1	0	1	0	0	8	8	8	8	8	8	8
2	82	14	1	2	40	114	6	0	0	6	1	6	6	1	6	1	3	1	3	2	3	0	1	1	0	0	0	0	0	0	2	2	2	3	3	3	3	36	18	2	12	4	8	8	8	8	8	8	8
2	83	14	1	2	34	108	3	0	0	0	0	0	0	0	1	0	0	0	1	1	0	5	1	3	0	0	3	0	0	0	0	0	1	0	1	0	0	1	0	0	1	0	8	8	8	8	8	8	8
2	84	14	1	2	31	104	3	1	0	0	0	0	0	0	6	0	2	0	0	1	0	0	0	0	0	0	7	0	0	0	3	3	2	2	3	2	2	15	0	0	9	6	8	8	8	8	8	8	8
2	85	14	1	1	32	104	6	0	0	0	0	1	0	0	6	0	0	2	3	5	6	0	0	0	0	0	0	0	0	0	0	0	0	1	1	0	0	5	1	2	2	0	8	8	8	8	8	8	8
2	86	14	1	1	20	109	3	1	0	0	0	1	0	0	1	0	0	1	1	1	1	3	1	1	0	0	0	0	1	0	1	1	0	1	1	1	2	10	1	2	5	2	8	8	8	8	8	8	8
2	87	14	1	1	23	114	3	1	0	1	0	0	0	0	2	0	1	1	0	3	3	0	0	0	0	0	0	0	0	1	3	3	2	3	3	3	3	21	1	2	12	6	8	8	8	8	8	8	8
2	88	14	1	1	33	116	3	0	0	0	0	6	6	3	5	0	0	0	2	2	4	1	1	1	0	0	5	0	0	0	2	2	0	3	2	2	2	25	12	0	9	4	8	8	8	8	8	8	8
2	89	14	1	1	22	229	3	1	0	6	2	1	6	0	0	0	0	0	0	6	6	0	0	2	0	0	0	0	1	0	4	4	2	4	5	4	2	37	13	1	15	8	8	8	8	8	8	8	8
2	90	14	1	1	30	102	3	1	0	1	0	0	6	0	0	0	0	3	3	1	1	0	0	0	0	0	0	0	0	0	3	3	0	0	0	0	0	16	7	3	0	6	8	8	8	8	8	8	8
2	91	14	1	1	36	107	3	0	0	2	0	3	3	1	6	0	0	1	6	6	6	0	0	0	1	0	0	0	2	0	6	6	0	6	6	6	6	47	8	3	24	12	8	8	8	8	8	8	8
2	92	14	1	1	40	111	6	0	0	0	0	1	0	0	6	0	0	2	3	0	0	9	1	2	0	0	0	0	0	0	0	1	0	5	4	2	3	19	1	2	14	1	8	8	8	8	8	8	8
2	93	14	1	2	36	231	3	0	0	0	0	0	0	0	0	0	0	0	0	0	0	0	0	0	0	0	0	0	0	0	0	0	0	0	0	0	0	0	0	0	0	0	8	8	8	8	8	8	8
2	95	14	1	1	43	114	6	0	0	5	4	5	5	5	6	5	5	5	5	5	5	8	4	11	0	0	2	3	3	2	2	2	5	5	5	2	5	54	15	18	17	4	8	8	8	8	8	8	8
2	97	14	1	1	23	116	3	1	0	0	0	0	0	0	0	0	0	0	1	1	1	2	0	0	0	0	0	0	1	0	2	2	1	0	2	2	2	11	0	1	6	4	8	8	8	8	8	8	8
2	98	14	1	1	32	114	3	0	0	2	2	1	2	3	2	2	2	2	3	2	3	5	5	3	2	0	0	1	1	1	1	2	2	3	3	3	2	27	5	7	11	3	8	8	8	8	8	8	8
2	99	14	1	1	65	114	2	0	0	6	5	5	6	6	6	5	5	5	6	6	6	26	20	2	5	2	3	3	4	4	4	3	3	5	4	4	6	63	17	21	19	7	8	8	8	8	8	8	8
2	100	14	1	1	34	107	6	0	0	3	0	1	2	0	4	0	0	0	2	1	4	2	1	1	0	0	0	0	1	1	3	2	0	2	5	1	1	21	6	2	9	5	8	8	8	8	8	8	8
2	101	15	1	2	20	114	3	1	0	0	0	0	0	0	0	0	0	0	0	0	0	3	0	3	0	0	0	0	0	0	0	0	2	0	2	0	2	4	0	0	4	0	8	8	8	8	8	8	8
2	102	15	1	1	20	104	3	1	0	0	0	0	0	0	2	1	0	1	0	1	0	4	0	0	0	0	0	0	0	3	2	2	0	2	1	1	2	15	0	5	6	4	8	8	8	8	8	8	8
2	103	15	9	2	39	223	2	0	0	1	2	0	0	2	0	1	0	0	0	5	0	2	1	3	4	2	2	3	6	3	1	2	4	6	4	2	0	30	1	13	12	3	8	8	8	8	8	8	8
2	104	15	1	2	39	107	2	0	0	3	0	3	4	0	0	0	0	0	6	5	6	3	3	2	0	0	0	0	2	3	0	0	0	4	4	4	5	32	10	5	17	0	8	8	8	8	8	8	8
2	105	15	1	1	25	116	6	0	0	1	0	0	0	0	2	0	0	4	2	3	1	6	4	3	0	0	0	0	1	0	0	1	2	4	4	3	2	21	1	5	13	1	8	8	8	8	8	8	8
2	106	15	1	2	21	116	7	1	0	0	4	2	2	2	0	2	2	0	0	0	0	50	0	0	0	0	30	0	0	0	5	5	0	4	4	0	1	25	4	2	9	10	8	8	8	8	8	8	8
2	107	15	1	2	19	116	9	0	0	0	1	0	0	0	0	0	0	0	0	0	0	2	0	0	0	0	0	0	0	0	0	0	0	1	0	1	0	2	0	0	2	0	8	8	8	8	8	8	8
2	108	15	1	2	22	107	3	1	0	3	1	0	3	0	1	0	0	6	6	1	3	10	0	0	0	0	1	0	0	0	0	0	0	0	0	0	1	13	6	6	1	0	8	8	8	8	8	8	8
2	109	15	2	1	24	115	6	0	0	0	0	0	0	0	0	0	0	0	0	1	0	20	0	0	0	0	0	1	0	0	0	0	0	2	2	0	0	5	0	1	4	0	8	8	8	8	8	8	8
2	111	15	2	2	25	232	7	1	0	4	0	4	2	0	0	0	0	0	1	5	4	0	0	0	0	0	1	0	0	0	4	4	1	4	4	2	2	30	10	0	12	8	8	8	8	8	8	8	8
2	112	15	2	1	18	106	3	0	0	6	0	6	2	4	6	0	0	0	6	4	6	0	0	2	0	0	0	0	1	2	2	2	1	6	4	4	4	39	14	3	18	4	8	8	8	8	8	8	8
2	115	15	2	1	31	229	9	0	0	2	0	2	3	0	1	0	0	0	1	1	1	2	2	2	0	0	0	1	5	4	5	3	3	5	5	3	5	41	7	10	18	8	8	8	8	8	8	8	8
2	116	15	1	2	21	101	3	0	0	0	0	0	0	0	1	0	0	0	2	0	1	6	2	2	0	0	4	0	0	0	0	0	0	1	1	0	0	2	0	0	2	0	8	8	8	8	8	8	8
2	117	15	2	1	18	115	3	0	0	0	0	0	0	0	1	0	0	0	0	0	1	0	0	0	0	0	0	0	0	0	0	0	0	6	0	0	0	6	0	0	6	0	8	8	8	8	8	8	8
2	118	15	2	1	19	223	3	0	0	1	6	2	2	4	6	0	0	4	6	6	6	0	0	3	0	0	0	0	4	0	6	6	2	0	1	5	6	37	5	8	12	12	8	8	8	8	8	8	8
2	120	15	2	2	28	107	6	0	0	0	0	6	6	0	6	0	0	1	6	6	6	0	0	0	0	0	26	0	0	0	6	6	0	6	6	6	6	49	12	1	24	12	8	8	8	8	8	8	8
2	121	15	2	2	30	102	6	0	0	2	2	2	1	0	3	0	0	0	1	2	6	15	0	15	0	0	15	0	0	0	2	0	0	2	2	2	2	13	5	0	8	2	8	8	8	8	8	8	8
2	122	15	1	2	25	199	6	0	0	0	0	1	5	0	0	0	0	0	0	0	0	28	0	0	0	0	0	0	0	0	6	4	0	0	2	0	0	16	6	0	2	10	8	8	8	8	8	8	8
2	123	15	1	2	40	116	3	0	0	3	0	3	0	0	0	0	0	0	0	0	0	0	0	0	0	0	0	0	0	0	0	0	0	1	0	2	0	9	6	0	3	0	8	8	8	8	8	8	8
2	124	15	1	1	58	116	1	0	0	0	0	0	0	0	0	0	0	0	0	0	0	0	0	0	0	0	0	0	0	0	0	0	0	0	0	0	0	0	0	0	0	0	8	8	8	8	8	8	8
2	125	15	1	2	61	114	6	0	0	1	0	1	0	0	5	0	0	0	0	0	1	2	0	0	0	0	0	0	0	0	0	0	0	2	2	2	0	8	2	0	6	0	8	8	8	8	8	8	8
2	126	15	1	1	18	109	2	1	0	0	0	0	0	0	1	0	0	0	0	0	0	5	3	5	0	0	0	0	0	2	0	0	0	0	0	0	1	3	0	2	1	0	8	8	8	8	8	8	8
2	127	15	2	1	19	116	3	1	0	0	0	0	0	0	0	0	0	0	1	1	0	3	1	1	0	0	0	0	1	0	2	2	0	1	1	2	0	9	0	1	4	4	8	8	8	8	8	8	8
2	129	15	1	1	20	114	3	1	0	1	0	0	0	2	5	0	0	0	0	5	0	2	0	2	0	0	0	0	1	0	0	4	0	0	4	3	2	19	1	1	9	4	8	8	8	8	8	8	8
2	130	15	1	1	46	104	3	0	0	6	0	3	3	0	3	6	0	0	6	6	6	5	5	2	0	0	0	0	0	0	2	2	5	2	2	3	3	32	12	6	10	4	8	8	8	8	8	8	8
2	131	15	1	1	48	114	7	0	0	1	1	1	1	0	0	0	0	1	0	1	1	0	3	3	0	0	0	1	1	1	1	1	2	3	2	2	1	17	3	4	8	2	8	8	8	8	8	8	8
2	132	15	1	2	21	116	3	0	0	0	0	0	0	0	0	0	0	0	0	0	0	0	0	0	0	0	0	0	0	0	4	4	0	2	2	0	2	14	0	0	6	8	8	8	8	8	8	8	8
2	133	15	2	2	21	222	3	1	0	0	0	0	0	0	1	0	0	1	1	0	0	0	0	1	0	0	0	0	0	0	0	0	0	1	2	1	4	9	0	1	8	0	8	8	8	8	8	8	8
2	134	15	1	2	23	113	3	1	0	6	0	2	6	0	1	2	0	1	0	6	6	3	3	4	0	0	5	0	5	0	2	6	0	2	4	4	2	46	14	8	12	8	8	8	8	8	8	8	8
2	135	15	2	1	18	103	3	1	0	3	0	0	0	0	0	1	0	0	0	5	5	0	0	0	0	0	0	0	0	0	0	0	0	1	1	1	1	8	3	1	4	0	8	8	8	8	8	8	8
2	136	15	2	2	22	107	3	1	0	2	0	0	0	0	6	0	0	0	3	1	0	0	0	0	0	0	0	0	0	0	0	0	0	0	1	1	0	4	2	0	2	0	8	8	8	8	8	8	8
2	137	15	2	2	25	104	6	0	0	0	0	1	0	0	1	0	0	1	1	1	1	0	1	2	0	0	1	0	1	0	0	1	0	1	1	1	1	9	1	2	4	1	8	8	8	8	8	8	8
2	138	15	9	2	29	113	6	0	0	0	0	1	3	0	3	1	2	2	0	0	0	14	7	7	0	0	0	1	0	5	3	4	0	4	5	4	5	39	4	9	18	7	8	8	8	8	8	8	8
2	139	15	1	1	19	114	3	1	1	5	1	5	6	1	6	1	1	1	6	6	5	1	0	0	0	0	0	0	4	2	6	6	3	3	4	4	4	51	16	8	15	12	8	8	8	8	8	8	8
2	140	15	9	1	18	214	3	1	0	0	0	1	0	0	1	0	0	2	1	1	2	10	2	2	0	0	0	1	1	2	2	2	1	4	2	4	5	26	1	6	15	4	8	8	8	8	8	8	8
2	142	15	9	1	19	109	3	1	0	1	0	1	0	0	1	0	0	0	1	1	0	3	0	3	0	0	0	0	0	0	1	1	0	2	1	2	1	10	2	0	6	2	8	8	8	8	8	8	8
2	143	15	2	2	20	223	3	1	0	0	0	0	0	0	2	0	0	0	0	0	0	0	0	0	0	0	0	0	0	0	0	0	0	0	0	0	0	0	0	0	0	0	8	8	8	8	8	8	8
2	144	15	9	1	18	114	3	1	0	0	0	1	0	0	6	0	1	1	1	1	1	3	3	2	0	0	0	2	0	0	2	4	3	5	5	5	5	32	1	3	20	6	8	8	8	8	8	8	8
2	145	15	9	1	23	109	3	1	0	0	0	0	0	0	1	0	0	0	2	2	1	0	0	0	0	0	0	0	0	0	2	2	0	2	2	2	5	15	0	0	11	4	8	8	8	8	8	8	8
2	146	15	9	2	22	103	3	1	0	0	0	1	0	0	0	0	0	0	0	0	0	7	0	7	0	0	0	0	0	0	3	1	0	2	2	0	1	8	1	0	5	4	8	8	8	8	8	8	8
2	147	15	9	2	22	109	3	1	0	0	1	6	5	0	6	0	0	0	0	6	6	28	0	0	0	0	0	0	0	0	0	3	0	2	2	0	0	21	11	0	4	3	8	8	8	8	8	8	8
2	148	15	9	2	19	111	3	1	0	0	0	2	0	0	0	0	0	0	0	0	0	1	0	0	0	0	0	0	0	0	0	2	0	0	1	0	0	7	2	0	1	2	8	8	8	8	8	8	8
2	149	15	9	1	19	207	3	1	0	2	0	2	1	4	6	0	0	1	5	6	6	4	3	0	0	0	0	1	1	0	6	6	5	6	6	6	6	44	5	3	24	12	8	8	8	8	8	8	8
2	150	15	9	1	19	111	3	1	0	1	0	1	0	0	2	0	0	1	1	0	1	15	6	4	0	0	0	0	1	2	2	3	0	2	3	3	4	24	2	4	12	5	8	8	8	8	8	8	8
2	151	15	2	1	27	299	3	1	0	0	0	0	0	0	0	0	0	0	0	0	0	1	0	0	0	0	0	0	0	0	0	0	0	4	2	1	0	7	0	0	7	0	8	8	8	8	8	8	8
2	152	15	2	1	20	114	3	1	0	3	1	2	0	2	2	0	0	2	2	1	2	5	0	0	0	0	0	0	1	0	2	2	1	2	4	4	4	26	5	3	14	4	8	8	8	8	8	8	8
2	153	15	2	1	23	114	3	0	0	1	1	1	0	0	6	0	0	0	1	2	3	2	0	0	0	0	0	0	3	0	2	3	4	2	4	4	4	25	2	3	14	5	8	8	8	8	8	8	8
2	154	15	2	1	19	109	3	1	0	2	0	3	0	0	2	0	1	0	3	4	4	5	3	5	0	0	1	0	1	2	4	5	3	6	6	5	6	41	5	3	23	9	8	8	8	8	8	8	8
2	155	15	2	2	21	108	3	9	0	1	0	1	0	0	5	0	0	0	1	1	1	3	0	0	0	0	0	0	0	1	1	1	0	1	1	1	0	8	2	1	3	2	8	8	8	8	8	8	8
2	157	15	2	1	19	103	3	1	0	3	0	4	3	0	2	0	0	1	2	1	1	0	0	0	0	0	3	0	1	0	0	1	0	5	2	2	1	24	10	2	10	1	8	8	8	8	8	8	8
2	158	15	2	1	20	113	3	1	0	2	0	6	0	0	6	0	1	1	0	1	1	5	3	3	0	0	15	1	1	1	1	2	0	1	2	3	2	24	8	4	8	3	8	8	8	8	8	8	8
2	159	15	2	2	19	106	3	1	0	1	0	1	0	0	0	0	1	0	0	1	1	0	0	0	0	0	0	1	0	0	1	1	0	4	3	1	1	14	2	1	9	2	8	8	8	8	8	8	8
2	160	15	2	1	19	218	3	1	0	1	0	0	0	0	2	0	0	1	2	0	0	4	1	1	0	0	0	0	1	0	2	1	0	2	4	2	2	15	1	2	10	3	8	8	8	8	8	8	8
2	161	15	2	2	20	114	3	1	0	0	0	0	0	0	2	0	1	0	0	2	1	5	2	1	0	0	0	0	0	0	2	1	0	3	3	2	4	14	0	0	12	3	8	8	8	8	8	8	8
2	162	15	2	1	19	114	3	1	0	6	1	4	1	1	6	0	0	4	4	6	5	3	1	1	0	0	1	2	6	0	3	5	3	5	3	2	4	47	11	12	14	8	8	8	8	8	8	8	8
2	163	15	2	2	21	114	6	1	0	1	0	3	2	0	1	0	0	0	3	1	2	6	0	0	0	0	0	0	2	0	2	1	0	3	2	1	2	18	6	2	8	3	8	8	8	8	8	8	8
2	165	15	2	1	19	220	3	1	0	6	0	2	0	0	6	4	2	5	0	3	0	4	4	10	1	0	0	0	6	0	4	6	0	1	5	5	5	51	8	15	16	10	8	8	8	8	8	8	8
2	166	15	2	1	23	106	3	1	0	3	0	3	0	0	1	0	6	6	6	6	6	0	0	0	0	0	0	0	2	2	6	6	6	6	6	6	6	52	6	10	24	12	8	8	8	8	8	8	8
2	167	15	2	2	21	107	3	1	0	0	0	0	0	0	0	0	0	0	1	1	1	2	1	2	0	0	0	0	0	0	1	0	0	0	0	0	0	0	0	0	0	1	8	8	8	8	8	8	8
2	168	15	2	1	21	116	3	1	0	0	0	0	0	0	1	0	0	0	0	1	1	0	0	0	0	0	0	1	0	0	1	2	0	1	1	1	1	9	0	1	4	3	8	8	8	8	8	8	8
2	169	15	2	1	21	113	3	1	0	1	0	1	0	1	2	0	1	1	1	6	5	5	5	1	0	0	0	1	1	2	4	4	0	4	4	4	2	29	2	5	14	8	8	8	8	8	8	8	8
2	170	15	2	1	20	107	3	1	0	1	0	0	2	0	6	0	0	0	2	1	3	0	0	0	0	0	0	0	0	0	2	1	0	2	1	1	1	10	3	0	5	3	8	8	8	8	8	8	8
2	172	15	2	1	20	109	3	1	0	0	0	1	0	0	0	0	0	1	6	3	1	0	0	10	0	0	0	0	1	0	1	1	0	1	1	1	1	9	1	2	4	2	8	8	8	8	8	8	8
2	174	15	2	2	27	113	3	1	0	2	0	2	2	2	2	0	0	0	0	0	1	0	3	3	0	0	0	0	1	0	0	1	0	2	1	1	1	14	6	1	5	1	8	8	8	8	8	8	8
2	175	15	1	1	22	114	3	1	0	0	0	0	0	0	3	0	0	0	1	1	0	3	0	0	0	0	0	0	0	0	2	0	0	0	2	1	0	3	0	0	3	2	8	8	8	8	8	8	8
2	176	15	2	1	30	103	6	0	0	5	0	5	5	0	6	1	1	0	6	5	6	5	1	0	0	0	15	0	5	6	5	5	6	6	5	5	5	58	15	12	21	10	8	8	8	8	8	8	8
2	177	15	1	1	19	109	3	1	0	4	3	5	1	0	6	0	0	0	2	0	4	3	1	1	0	0	0	0	1	1	6	6	0	1	1	0	1	27	10	2	3	12	8	8	8	8	8	8	8
2	178	15	2	1	19	113	6	1	0	0	1	1	2	0	3	0	0	0	2	1	3	1	2	1	0	0	0	0	0	1	3	4	4	3	3	3	3	24	3	1	12	7	8	8	8	8	8	8	8
2	179	15	2	1	22	103	3	1	0	0	0	0	0	0	1	0	0	0	0	0	0	0	0	0	0	0	0	0	0	0	0	0	0	0	1	1	0	2	0	0	2	0	8	8	8	8	8	8	8
2	180	15	2	1	21	207	3	1	0	1	0	1	0	0	1	0	0	0	1	2	1	0	0	0	0	0	0	0	0	0	1	0	2	1	1	1	1	6	2	0	4	1	8	8	8	8	8	8	8
2	181	15	2	1	23	108	3	1	0	0	0	0	0	1	3	0	1	0	1	1	3	1	0	0	0	0	0	0	0	0	2	2	1	3	2	2	2	13	0	0	9	4	8	8	8	8	8	8	8
2	182	15	1	2	22	108	3	1	0	0	0	2	3	0	1	1	1	0	3	3	3	3	2	1	0	0	0	2	3	4	4	5	4	5	5	4	3	42	5	10	17	9	8	8	8	8	8	8	8
2	183	15	2	1	20	104	3	1	0	0	0	0	1	0	1	0	0	0	0	0	0	0	0	0	0	0	0	0	0	0	2	2	0	2	2	1	1	11	1	0	6	4	8	8	8	8	8	8	8
2	184	15	1	1	20	109	3	1	0	1	0	5	0	1	4	0	1	3	4	6	4	6	6	6	0	0	0	1	5	0	3	4	5	6	4	1	5	39	6	9	16	7	8	8	8	8	8	8	8
2	185	15	2	2	22	114	3	1	0	3	0	3	0	0	4	0	0	0	0	4	4	10	10	15	0	0	0	0	4	0	6	5	4	6	5	5	4	40	6	4	20	11	8	8	8	8	8	8	8
2	186	15	2	2	20	109	3	1	0	0	0	0	0	0	0	0	0	1	0	0	0	2	0	0	0	0	0	0	0	0	2	1	0	4	2	0	2	11	0	1	8	3	8	8	8	8	8	8	8
2	187	15	1	1	22	109	3	1	0	1	0	1	1	0	6	4	6	0	4	5	6	1	0	0	0	0	0	0	1	0	4	5	3	6	6	5	3	38	3	5	20	9	8	8	8	8	8	8	8
2	188	15	2	1	19	108	3	1	0	1	0	1	0	0	0	0	0	0	0	2	3	1	0	0	0	0	0	0	0	0	0	1	0	3	4	2	3	16	2	0	12	1	8	8	8	8	8	8	8
2	189	15	1	1	21	114	3	1	0	1	0	1	1	0	3	0	0	0	1	1	1	0	0	0	0	0	0	0	1	0	1	0	0	2	2	0	0	8	3	1	4	1	8	8	8	8	8	8	8
2	190	15	1	1	20	108	3	1	0	1	0	3	3	0	1	0	0	0	3	3	1	8	1	4	0	0	0	0	0	0	2	4	0	1	3	0	0	19	7	0	4	6	8	8	8	8	8	8	8
2	191	15	2	1	19	108	3	1	0	0	0	0	0	0	0	0	0	0	0	0	0	0	0	0	0	0	0	0	0	0	0	0	0	0	3	0	0	3	0	0	3	0	8	8	8	8	8	8	8
2	192	15	2	1	25	108	7	0	0	1	0	1	1	0	1	0	0	0	0	0	1	1	1	0	0	0	0	0	0	0	0	0	1	1	1	1	0	6	3	0	3	0	8	8	8	8	8	8	8
2	193	15	2	1	27	104	7	0	0	0	0	0	0	0	1	0	0	0	2	1	0	15	0	0	0	0	0	0	1	0	2	2	0	1	2	3	2	13	0	1	8	4	8	8	8	8	8	8	8
2	194	15	2	1	27	101	7	0	0	6	0	6	6	0	2	0	0	2	1	1	4	3	3	3	0	0	0	1	1	1	0	1	0	0	2	1	1	29	18	5	4	1	8	8	8	8	8	8	8
2	195	15	2	1	28	114	7	0	0	6	0	6	5	0	0	0	0	0	0	1	1	0	0	1	0	0	0	0	1	0	3	3	0	1	1	0	0	26	17	1	2	6	8	8	8	8	8	8	8
2	196	15	2	2	22	112	3	1	0	0	0	1	0	0	0	0	0	0	0	1	0	0	0	0	0	0	0	0	0	0	0	0	0	0	0	1	1	3	1	0	2	0	8	8	8	8	8	8	8
2	197	15	2	2	22	110	3	1	0	3	1	3	4	0	0	0	0	0	0	2	0	4	1	0	0	0	0	0	0	0	1	1	0	1	0	0	0	13	10	0	1	2	8	8	8	8	8	8	8
2	198	15	2	1	20	101	3	1	0	2	0	2	1	0	0	0	0	0	0	2	3	0	0	0	0	0	0	0	0	0	0	0	2	3	4	3	2	17	5	0	12	0	8	8	8	8	8	8	8
2	200	15	1	2	38	116	2	0	0	0	0	1	1	0	6	0	6	6	1	3	1	3	6	4	0	0	5	0	0	1	1	4	3	2	0	5	1	25	2	7	8	5	8	8	8	8	8	8	8
2	202	16	1	2	21	209	6	0	0	3	0	2	1	0	4	0	0	0	4	4	4	15	6	10	0	0	0	0	0	0	4	4	0	2	4	2	2	24	6	0	10	8	8	8	8	8	8	8	8
2	203	16	1	1	23	109	6	0	0	2	2	3	2	3	6	3	3	6	6	6	6	4	4	6	0	10	8	1	5	5	6	4	2	6	6	6	6	59	7	20	24	10	8	8	8	8	8	8	8
2	204	16	1	2	21	102	6	1	0	4	0	4	2	0	0	0	0	4	4	1	4	1	0	0	0	0	0	1	0	0	2	3	0	3	1	3	3	31	10	5	10	5	8	8	8	8	8	8	8
2	205	16	1	1	37	104	6	0	0	0	0	0	0	0	0	0	0	0	0	0	0	0	0	0	0	0	0	0	0	0	0	0	0	0	0	0	0	0	0	0	0	0	8	8	8	8	8	8	8
2	206	16	1	1	18	115	3	0	0	0	3	0	0	0	2	0	0	0	0	5	5	15	3	5	0	0	10	1	0	0	2	0	0	1	1	4	5	12	0	1	11	2	8	8	8	8	8	8	8
2	209	16	1	1	24	226	6	0	0	0	0	0	0	0	1	0	0	3	1	0	0	5	1	7	0	0	0	0	1	1	0	0	0	6	0	0	0	11	0	5	6	0	8	8	8	8	8	8	8
2	211	16	1	2	19	113	3	1	0	2	0	1	3	0	0	0	0	2	4	3	4	2	5	3	0	0	10	0	1	2	4	3	3	4	3	2	3	29	6	5	12	7	8	8	8	8	8	8	8
2	212	16	1	1	40	102	7	1	0	1	0	1	0	0	1	0	0	0	1	1	1	1	1	1	0	0	1	0	1	0	0	2	2	1	0	0	1	9	2	1	2	2	8	8	8	8	8	8	8
2	213	16	1	1	25	116	3	1	0	1	0	0	0	0	2	0	0	0	0	3	2	1	1	1	0	0	0	0	1	1	3	3	2	4	5	4	4	26	1	2	17	6	8	8	8	8	8	8	8
2	214	16	1	1	21	108	3	0	0	2	0	2	0	0	1	0	0	1	3	3	1	2	2	3	0	0	0	0	4	0	3	2	4	2	5	4	5	29	4	5	16	5	8	8	8	8	8	8	8
2	216	16	1	1	26	223	6	0	0	0	0	0	3	0	3	0	0	0	3	3	3	0	0	0	0	0	0	0	2	0	3	3	0	1	1	3	3	19	3	2	8	6	8	8	8	8	8	8	8
2	217	16	1	1	24	114	6	0	0	1	0	1	1	0	6	0	0	0	0	1	1	0	0	0	0	0	0	0	1	0	0	0	0	6	6	0	0	16	3	1	12	0	8	8	8	8	8	8	8
2	218	16	1	1	26	223	6	0	0	1	0	1	1	0	6	0	0	0	6	6	6	3	0	5	0	1	5	0	0	0	6	0	2	4	5	0	3	15	3	0	12	6	8	8	8	8	8	8	8
2	219	16	1	2	26	114	6	0	0	0	0	6	6	0	6	0	0	0	2	2	2	2	0	0	0	0	0	0	0	0	0	0	0	0	2	0	0	14	12	0	2	0	8	8	8	8	8	8	8
2	220	16	1	1	48	222	3	0	0	2	0	2	1	0	0	0	0	0	1	1	2	4	4	3	0	0	2	0	1	3	3	3	2	2	3	3	3	26	5	4	11	6	8	8	8	8	8	8	8
2	221	16	1	2	22	109	2	0	0	0	0	0	0	0	0	0	0	0	0	0	0	0	0	0	0	0	0	0	0	0	0	0	0	0	0	0	0	0	0	0	0	0	8	8	8	8	8	8	8
2	222	16	1	2	22	213	3	0	0	5	0	5	5	0	0	0	0	0	0	6	3	5	0	0	0	0	0	0	1	0	3	2	1	3	3	2	2	30	15	1	10	5	8	8	8	8	8	8	8
2	223	16	1	1	20	108	3	1	0	0	0	0	0	1	6	0	0	2	6	6	6	0	0	5	0	0	0	0	3	0	4	1	2	6	6	5	5	29	0	5	22	5	8	8	8	8	8	8	8
2	224	16	1	1	23	223	6	0	0	1	0	1	0	0	1	0	0	0	0	1	0	0	0	0	0	0	0	0	0	1	1	1	0	2	2	0	1	10	2	1	5	2	8	8	8	8	8	8	8
2	225	16	1	2	23	214	3	1	0	3	0	1	1	0	1	0	0	1	1	3	3	10	5	10	0	0	0	1	1	1	0	1	0	1	1	3	3	19	5	4	8	1	8	8	8	8	8	8	8
2	226	16	1	2	25	104	6	0	0	4	0	6	5	0	6	1	0	0	1	1	0	0	0	0	0	0	0	0	1	0	2	3	1	1	3	2	1	30	15	2	7	5	8	8	8	8	8	8	8
2	227	16	1	1	23	107	6	0	0	1	0	0	0	0	6	0	0	0	1	6	6	0	0	0	0	0	0	0	1	0	4	4	0	4	3	2	1	20	1	1	10	8	8	8	8	8	8	8	8
2	228	16	2	1	18	222	2	1	0	1	2	3	0	6	6	2	2	2	6	6	6	28	28	28	0	0	5	1	6	4	6	6	4	6	6	6	6	55	4	15	24	12	8	8	8	8	8	8	8
2	229	16	2	1	18	111	2	1	0	1	0	1	1	0	0	0	0	0	1	1	1	0	0	1	0	0	2	0	1	0	2	2	1	3	3	3	2	19	3	1	11	4	8	8	8	8	8	8	8
2	230	16	1	2	22	107	3	1	0	0	0	0	0	0	1	0	0	0	1	1	0	3	1	0	0	0	0	0	0	0	0	1	0	0	1	0	0	3	0	0	1	1	8	8	8	8	8	8	8
2	231	16	1	2	24	227	6	0	0	2	0	2	2	0	0	0	0	0	0	0	0	0	0	0	0	0	0	0	0	0	0	0	0	1	1	0	0	8	6	0	2	0	8	8	8	8	8	8	8
2	232	16	1	2	30	211	3	0	0	6	0	0	0	0	0	0	0	0	1	2	6	0	0	0	0	0	0	0	0	0	0	0	0	3	3	2	0	14	6	0	8	0	8	8	8	8	8	8	8
2	233	16	1	2	28	111	3	0	0	1	0	2	3	1	3	0	0	0	4	3	5	0	0	4	0	0	10	1	1	0	4	4	0	3	4	2	2	27	6	2	11	8	8	8	8	8	8	8	8
2	234	16	1	2	21	109	3	1	0	6	0	4	0	0	3	0	0	1	1	5	2	4	0	0	0	2	0	0	0	6	2	1	5	3	2	4	5	33	10	7	14	3	8	8	8	8	8	8	8
2	236	16	1	2	28	223	3	0	0	0	0	1	0	0	2	0	0	2	3	6	6	8	5	5	0	0	0	0	0	0	1	0	1	1	1	0	0	5	1	2	2	1	8	8	8	8	8	8	8
2	237	16	1	2	18	214	3	1	0	1	0	0	0	0	3	0	0	0	0	1	0	0	0	0	0	0	0	0	1	0	0	0	0	3	4	2	2	13	1	1	11	0	8	8	8	8	8	8	8
2	239	16	1	1	36	103	6	0	0	6	1	1	1	1	0	0	0	1	4	6	6	6	6	6	0	0	8	0	0	3	2	2	3	3	3	3	3	28	8	4	12	4	8	8	8	8	8	8	8
2	240	16	1	1	23	220	6	0	0	0	0	1	0	0	3	0	0	1	0	0	0	0	0	0	0	0	0	0	0	0	3	5	0	0	2	4	4	22	1	1	10	8	8	8	8	8	8	8	8
2	241	16	1	1	26	222	6	0	0	0	0	0	0	0	2	0	0	0	0	2	0	0	0	0	0	0	0	0	1	0	2	2	2	2	2	2	2	13	0	1	8	4	8	8	8	8	8	8	8
2	242	16	1	1	34	111	2	0	0	0	0	0	0	0	0	0	0	1	0	6	3	3	0	0	0	0	0	0	0	0	3	4	0	5	5	6	6	31	0	1	22	7	8	8	8	8	8	8	8
2	243	16	1	2	41	115	6	0	0	0	0	0	0	0	0	0	0	0	1	2	2	0	0	0	0	0	0	0	1	0	1	1	0	1	1	1	1	7	0	1	4	2	8	8	8	8	8	8	8
2	244	16	1	2	33	106	7	0	0	6	6	5	5	0	4	2	2	2	6	4	6	1	1	2	0	0	4	0	0	3	3	6	3	4	3	4	0	46	16	7	11	9	8	8	8	8	8	8	8
2	245	16	1	1	27	224	3	1	0	2	4	2	0	2	3	0	0	2	5	6	6	15	10	20	15	3	5	4	6	6	4	2	0	4	4	6	3	43	4	18	17	6	8	8	8	8	8	8	8
2	246	16	1	2	26	101	7	0	0	3	2	3	0	0	2	0	0	0	0	4	5	3	0	2	0	0	3	0	1	0	2	0	0	1	0	0	0	8	6	1	1	2	8	8	8	8	8	8	8
2	247	16	1	2	24	109	3	1	0	0	1	0	0	0	0	0	0	0	1	1	1	0	0	2	0	0	0	0	0	0	0	0	0	2	2	2	2	8	0	0	8	0	8	8	8	8	8	8	8
2	248	16	1	2	64	102	3	0	0	6	0	0	0	0	0	0	0	0	6	6	6	0	0	0	0	0	0	0	0	0	0	0	6	1	0	0	0	7	6	0	1	0	8	8	8	8	8	8	8
2	249	16	1	1	55	102	3	0	0	4	0	4	0	0	0	0	0	0	0	2	1	0	0	0	0	0	0	0	0	0	0	0	0	1	1	0	0	10	8	0	2	0	8	8	8	8	8	8	8
2	250	16	1	1	41	209	3	0	0	0	0	0	0	0	0	0	0	0	1	1	0	3	0	0	0	0	0	0	0	0	1	1	0	1	1	2	2	8	0	0	6	2	8	8	8	8	8	8	8
2	251	16	1	1	43	109	1	0	0	1	1	6	1	0	6	0	0	6	6	6	6	4	4	15	0	0	0	3	3	4	6	6	6	6	6	6	6	60	8	16	24	12	8	8	8	8	8	8	8
2	252	16	1	2	26	214	6	0	0	6	0	0	0	0	6	0	2	0	0	6	6	28	10	9	0	0	1	4	0	0	6	6	0	6	6	0	0	34	6	4	12	12	8	8	8	8	8	8	8
2	253	16	1	1	23	104	3	1	0	0	0	4	0	0	4	0	0	5	5	0	4	0	0	0	0	0	0	0	1	1	2	2	0	1	1	0	3	20	4	7	5	4	8	8	8	8	8	8	8
2	254	16	1	2	26	214	3	1	0	0	0	0	0	0	0	0	0	0	0	5	1	28	0	0	0	0	0	0	0	0	2	2	2	3	3	1	3	14	0	0	10	4	8	8	8	8	8	8	8
2	255	16	1	2	57	105	6	0	0	1	1	1	1	0	1	2	0	2	2	3	3	3	1	1	0	0	0	1	1	1	2	1	1	4	4	4	4	28	3	7	16	3	8	8	8	8	8	8	8
2	256	16	1	2	67	106	6	0	0	0	0	0	0	0	0	0	0	0	0	0	0	0	0	0	0	0	0	0	0	0	0	0	0	0	0	0	0	0	0	0	0	0	8	8	8	8	8	8	8
2	257	16	1	1	20	210	3	1	0	0	2	0	0	0	3	0	0	0	6	4	6	0	0	0	0	0	0	0	0	4	5	4	4	5	4	4	4	29	0	4	17	9	8	8	8	8	8	8	8
2	258	16	1	2	42	109	3	0	0	1	0	0	0	0	0	0	0	0	1	1	0	0	0	0	0	0	0	0	0	0	0	0	1	1	0	0	0	2	1	0	1	0	8	8	8	8	8	8	8
2	259	16	1	2	57	109	2	0	0	0	0	1	0	0	2	0	0	1	3	6	6	5	0	0	0	0	0	0	0	0	1	0	1	1	0	0	0	3	1	1	1	1	8	8	8	8	8	8	8
2	260	16	1	1	25	214	3	0	0	3	0	3	0	0	6	0	0	6	6	6	6	20	10	10	0	0	0	0	1	0	4	4	0	6	6	2	0	35	6	7	14	8	8	8	8	8	8	8	8
2	261	16	1	1	58	214	6	0	0	0	0	0	0	0	6	2	0	0	2	6	4	20	20	20	0	0	0	0	1	0	3	3	3	6	6	6	4	31	0	3	22	6	8	8	8	8	8	8	8
2	262	16	1	1	31	214	7	0	0	6	0	6	6	0	6	0	0	1	1	1	1	5	1	1	0	0	0	0	0	0	1	1	0	1	1	1	1	25	18	1	4	2	8	8	8	8	8	8	8
2	263	16	1	2	59	214	3	0	0	3	0	1	0	0	0	0	0	1	0	1	0	2	2	0	0	0	0	0	0	0	0	0	0	2	0	0	0	7	4	1	2	0	8	8	8	8	8	8	8
2	264	16	1	2	23	214	2	1	0	3	0	3	3	0	0	0	0	0	0	6	6	4	0	0	0	0	0	0	0	0	4	4	2	6	6	6	4	39	9	0	22	8	8	8	8	8	8	8	8
2	265	16	1	2	25	104	3	0	0	0	0	0	0	0	3	0	0	6	0	0	4	25	5	5	0	0	0	0	1	1	2	1	0	2	5	2	2	21	0	8	11	3	8	8	8	8	8	8	8
2	266	16	1	2	28	101	6	0	0	0	0	0	0	0	0	0	0	0	0	1	1	0	0	0	0	0	0	0	0	0	1	1	0	1	1	0	2	6	0	0	4	2	8	8	8	8	8	8	8
2	267	16	1	1	24	109	3	1	0	3	1	1	0	0	6	0	1	0	1	6	6	10	1	1	0	0	0	0	1	1	4	4	1	6	5	4	4	33	4	2	19	8	8	8	8	8	8	8	8
2	268	16	1	1	48	115	3	1	0	6	0	6	0	0	0	0	0	0	0	0	0	0	0	0	0	0	0	0	0	0	1	1	0	1	1	1	0	17	12	0	3	2	8	8	8	8	8	8	8
2	269	16	1	2	40	103	3	0	0	3	0	3	3	0	0	0	0	0	1	1	1	5	5	4	0	0	0	0	1	0	2	2	0	2	1	2	1	20	9	1	6	4	8	8	8	8	8	8	8
2	270	16	1	2	23	227	6	0	0	2	0	1	2	0	3	1	2	0	1	1	1	2	2	2	0	0	0	0	1	0	2	4	0	1	3	3	2	24	5	2	9	6	8	8	8	8	8	8	8
2	271	16	1	1	20	104	3	1	0	0	0	0	0	0	0	0	0	0	0	0	0	10	2	1	0	0	0	0	0	0	1	1	0	1	1	1	0	5	0	0	3	2	8	8	8	8	8	8	8
2	272	16	1	2	27	104	7	1	0	0	2	0	0	0	0	0	0	0	2	2	2	0	0	0	0	0	0	0	0	0	1	1	0	2	1	0	1	6	0	0	4	2	8	8	8	8	8	8	8
2	273	16	1	1	19	109	3	0	0	0	0	1	0	0	1	0	0	0	1	1	0	0	0	0	0	0	0	0	1	0	1	2	0	1	2	3	1	13	1	1	7	3	8	8	8	8	8	8	8
2	274	16	1	1	20	103	3	1	0	4	0	4	4	4	4	0	0	0	0	6	6	1	1	1	0	0	0	2	3	6	2	5	6	6	6	6	6	57	12	11	24	7	8	8	8	8	8	8	8
2	275	16	1	1	22	115	3	1	0	2	0	4	4	0	4	0	0	3	3	4	2	2	0	1	0	0	1	2	1	2	1	0	1	2	3	3	3	29	10	8	11	1	8	8	8	8	8	8	8
2	276	16	1	1	40	231	3	0	0	0	0	0	0	0	0	0	0	0	0	0	0	0	0	0	0	0	0	0	0	0	0	0	0	1	1	1	0	3	0	0	3	0	8	8	8	8	8	8	8
2	277	16	1	2	20	107	3	1	0	0	0	0	0	0	0	0	0	6	6	0	0	28	0	0	0	0	0	0	0	0	0	0	0	2	1	1	0	10	0	6	4	0	8	8	8	8	8	8	8
2	278	16	1	2	20	107	3	0	0	1	0	1	2	1	6	1	2	1	0	0	3	2	0	0	0	0	5	0	0	0	0	0	1	0	0	0	0	6	4	2	0	0	8	8	8	8	8	8	8
2	279	16	1	2	22	223	6	0	1	2	1	2	6	0	0	0	0	6	0	6	6	10	10	7	0	0	0	0	1	2	3	3	1	3	3	4	6	41	10	9	16	6	8	8	8	8	8	8	8
2	280	16	1	2	22	213	3	1	0	1	1	1	1	1	6	0	0	0	1	6	6	5	5	5	0	0	3	1	0	2	2	3	5	4	4	5	4	29	3	3	17	5	8	8	8	8	8	8	8
2	281	16	1	2	23	231	6	0	0	0	0	0	0	0	0	0	0	1	0	3	3	5	0	1	0	0	0	0	0	0	0	0	0	3	2	2	0	8	0	1	7	0	8	8	8	8	8	8	8
2	282	16	1	2	23	106	3	1	1	6	1	5	6	1	6	4	4	6	6	6	6	2	2	2	0	0	15	1	6	0	4	4	1	5	6	6	6	65	17	17	23	8	8	8	8	8	8	8	8
2	283	16	1	1	26	224	3	1	0	0	0	0	0	0	0	0	0	0	0	6	0	10	0	0	0	0	0	0	0	0	0	0	0	0	0	0	0	0	0	0	0	0	8	8	8	8	8	8	8
2	284	16	1	2	28	214	6	0	0	2	0	1	2	0	6	3	3	0	1	3	6	2	1	1	0	0	0	0	0	0	1	0	0	1	1	1	1	12	5	3	4	1	8	8	8	8	8	8	8
2	285	16	1	1	22	107	6	1	0	6	1	1	6	6	6	0	1	1	6	6	6	3	3	3	0	0	0	0	5	2	6	6	6	6	6	6	6	57	13	8	24	12	8	8	8	8	8	8	8
2	286	16	1	2	20	214	3	1	0	0	0	1	0	1	0	0	0	1	1	5	6	2	1	1	0	0	2	0	1	3	6	6	0	6	6	5	6	41	1	5	23	12	8	8	8	8	8	8	8
2	287	16	1	1	21	223	6	0	0	3	0	6	6	0	6	1	0	1	2	6	6	5	5	5	0	0	0	1	3	2	6	6	1	6	6	5	5	57	15	8	22	12	8	8	8	8	8	8	8
2	288	16	1	1	23	107	6	0	0	0	3	1	0	0	0	0	0	1	0	1	1	2	0	2	0	0	0	0	1	0	1	0	0	1	1	1	1	7	1	2	4	1	8	8	8	8	8	8	8
2	289	16	1	1	23	214	3	0	0	0	0	0	0	0	1	0	0	0	0	0	0	0	0	0	0	0	0	0	0	0	1	1	0	1	1	0	3	7	0	0	5	2	8	8	8	8	8	8	8
2	290	16	1	2	23	223	3	1	0	1	0	0	0	0	1	0	0	0	2	2	2	0	0	0	0	0	5	0	1	0	1	0	0	3	1	0	0	6	1	1	4	1	8	8	8	8	8	8	8
2	291	16	1	1	21	223	2	0	0	0	0	0	0	0	1	0	0	0	0	0	0	10	0	0	0	0	15	0	0	0	0	0	0	0	0	0	0	0	0	0	0	0	8	8	8	8	8	8	8
2	292	16	1	1	23	104	3	1	0	6	0	0	0	0	6	0	0	6	6	1	1	0	0	0	0	0	0	0	0	0	2	1	2	4	4	3	4	29	6	6	15	3	8	8	8	8	8	8	8
2	293	16	1	2	24	214	6	0	0	3	0	3	0	0	6	0	0	0	0	3	6	3	3	0	0	0	0	0	0	0	1	1	0	3	3	1	2	17	6	0	9	2	8	8	8	8	8	8	8
2	294	16	1	1	23	107	3	1	0	0	0	0	0	0	0	0	0	0	0	0	0	0	0	0	0	0	0	0	0	0	0	0	0	0	0	0	0	0	0	0	0	0	8	8	8	8	8	8	8
2	295	16	1	2	23	103	3	1	0	5	1	5	5	5	6	0	1	6	6	6	6	28	28	7	0	0	0	0	6	3	6	6	0	6	6	6	6	66	15	15	24	12	8	8	8	8	8	8	8
2	296	16	1	1	24	101	6	1	0	3	0	3	6	0	1	1	0	1	1	3	2	0	0	1	0	0	0	0	1	0	1	1	0	2	3	4	3	29	12	3	12	2	8	8	8	8	8	8	8
2	297	16	1	2	23	115	3	1	0	1	1	2	0	0	6	0	0	0	2	2	2	6	0	0	0	0	4	0	0	0	4	4	0	0	1	0	0	12	3	0	1	8	8	8	8	8	8	8	8
2	298	16	1	1	30	208	3	0	0	6	0	6	6	0	1	0	0	0	1	1	1	1	0	0	0	0	0	0	0	0	0	1	0	1	1	1	1	24	18	0	4	1	8	8	8	8	8	8	8
2	299	16	1	1	24	208	3	0	0	0	0	0	0	0	1	0	0	0	0	0	0	10	0	0	5	0	0	0	0	0	1	1	0	3	3	1	1	10	0	0	8	2	8	8	8	8	8	8	8
2	300	16	1	1	50	209	2	0	0	1	1	6	6	0	6	0	0	0	6	6	6	2	2	2	0	0	0	0	1	0	3	2	6	3	6	6	6	39	13	1	21	5	8	8	8	8	8	8	8
2	301	17	1	1	22	111	3	1	0	0	4	0	0	0	0	0	0	0	1	1	1	3	2	2	0	0	0	0	0	1	2	2	0	2	2	2	2	13	0	1	8	4	8	8	8	8	8	8	8
2	302	17	1	2	26	205	6	1	0	1	1	0	0	0	1	0	1	0	1	1	1	3	3	3	0	0	0	0	1	0	1	1	0	0	1	1	2	8	1	1	4	2	8	8	8	8	8	8	8
2	303	17	2	1	45	102	3	0	0	0	0	0	5	0	0	0	0	0	0	0	0	0	0	0	0	0	0	0	0	0	0	0	0	0	0	0	0	5	5	0	0	0	8	8	8	8	8	8	8
2	304	17	1	2	30	207	6	0	0	0	0	0	0	0	5	0	0	5	5	0	0	0	0	5	0	0	20	0	1	0	6	6	4	0	4	0	0	22	0	6	4	12	8	8	8	8	8	8	8
2	305	17	1	2	39	106	2	0	0	0	0	0	0	0	0	0	0	0	0	0	0	2	1	2	0	0	0	0	0	0	0	0	0	0	0	0	0	0	0	0	0	0	8	8	8	8	8	8	8
2	306	17	1	1	26	107	6	0	0	3	0	6	0	0	6	0	0	6	6	1	6	5	5	0	0	0	5	0	3	1	3	3	6	6	5	4	4	44	9	10	19	6	8	8	8	8	8	8	8
2	307	17	1	2	26	112	6	0	0	0	1	0	0	0	0	0	0	0	0	0	0	0	0	0	0	0	0	0	0	0	0	0	0	0	0	0	0	0	0	0	0	0	8	8	8	8	8	8	8
2	308	17	1	2	47	101	3	0	0	2	0	1	1	0	5	1	0	0	0	1	0	0	0	0	0	0	7	0	1	0	2	1	3	3	3	4	3	21	4	2	13	3	8	8	8	8	8	8	8
2	309	17	1	1	24	207	3	0	0	0	0	1	1	0	6	0	0	0	0	2	2	1	0	0	0	0	0	0	0	0	1	1	2	4	4	4	4	20	2	0	16	2	8	8	8	8	8	8	8
2	310	17	1	2	25	222	3	1	0	0	0	0	0	0	1	0	0	0	1	0	0	2	0	0	0	0	0	0	0	0	1	0	0	2	2	1	0	5	0	0	5	1	8	8	8	8	8	8	8
2	311	17	1	1	41	109	3	0	0	0	0	0	0	0	0	0	0	0	0	6	6	7	3	5	0	0	0	1	1	0	2	2	0	1	1	3	3	14	0	2	8	4	8	8	8	8	8	8	8
2	312	17	1	1	34	106	8	0	0	6	0	0	0	0	6	0	0	1	2	3	4	2	5	3	0	0	0	0	1	2	0	1	0	3	3	2	3	23	6	4	11	1	8	8	8	8	8	8	8
2	313	17	1	1	44	104	3	0	0	1	0	1	3	0	1	0	0	0	1	3	6	5	2	3	0	0	0	0	1	0	1	1	0	2	2	2	2	16	5	1	8	2	8	8	8	8	8	8	8
2	314	17	1	2	64	114	6	0	0	0	1	1	2	0	1	0	0	0	1	6	6	7	7	7	0	0	0	0	0	0	2	0	0	2	2	2	0	9	3	0	6	2	8	8	8	8	8	8	8
2	315	17	1	1	23	109	3	1	0	0	2	2	2	4	6	3	2	5	5	1	6	5	5	10	0	0	0	0	0	0	2	2	0	0	3	2	0	21	4	8	5	4	8	8	8	8	8	8	8
2	316	17	1	1	19	104	3	1	0	6	0	3	6	0	0	0	0	1	0	2	0	0	0	0	0	0	0	0	1	0	0	0	0	2	1	2	3	25	15	2	8	0	8	8	8	8	8	8	8
2	317	17	1	2	22	104	3	1	0	6	0	5	6	0	0	0	0	0	0	2	0	0	0	0	0	0	0	0	0	0	0	0	0	2	2	1	0	22	17	0	5	0	8	8	8	8	8	8	8
2	318	17	1	1	57	104	6	0	0	6	0	6	6	0	0	0	0	0	0	6	3	0	0	0	0	0	0	0	0	0	0	4	0	0	4	4	4	38	18	0	12	4	8	8	8	8	8	8	8
2	319	17	2	1	21	109	3	1	0	5	0	0	0	0	3	0	0	0	0	1	5	0	0	0	0	0	0	0	0	0	0	0	0	2	2	0	2	11	5	0	6	0	8	8	8	8	8	8	8
2	320	17	2	1	20	107	3	1	0	2	0	0	0	0	1	0	0	0	1	3	1	12	28	12	0	0	0	0	1	1	1	1	1	1	1	1	1	10	2	2	4	2	8	8	8	8	8	8	8
2	321	17	1	1	21	109	3	1	0	1	0	1	0	0	1	0	0	0	1	1	1	3	0	0	0	0	0	1	0	1	0	0	0	0	0	1	2	7	2	2	3	0	8	8	8	8	8	8	8
2	322	17	1	1	61	113	3	0	0	6	0	0	0	0	0	0	0	0	6	6	6	5	0	0	0	0	0	0	0	0	4	4	0	6	5	5	5	35	6	0	21	8	8	8	8	8	8	8	8
2	323	17	1	2	37	113	6	1	0	6	3	6	5	2	6	0	0	6	6	3	6	4	2	2	0	0	25	0	1	0	6	6	0	4	4	3	2	49	17	7	13	12	8	8	8	8	8	8	8
2	324	17	1	1	23	114	6	1	0	0	0	0	0	0	0	0	0	0	0	0	0	0	0	0	0	0	0	0	0	0	0	0	0	6	1	1	0	8	0	0	8	0	8	8	8	8	8	8	8
2	325	17	1	2	49	113	6	0	9	0	0	1	2	0	0	0	0	0	1	1	0	0	0	0	0	0	0	0	0	0	0	0	0	0	1	1	0	5	3	0	2	0	8	8	8	8	8	8	8
2	326	17	1	1	20	227	3	1	0	5	0	4	5	0	6	0	0	1	2	1	4	2	1	1	0	0	3	0	1	0	4	4	0	3	4	4	2	37	14	2	13	8	8	8	8	8	8	8	8
2	327	17	2	1	23	113	3	1	0	0	0	0	0	0	0	0	0	0	0	0	0	0	0	0	0	0	0	0	0	0	4	4	0	4	4	2	3	21	0	0	13	8	8	8	8	8	8	8	8
2	329	17	2	2	20	110	3	1	0	0	0	0	2	0	0	1	1	2	2	1	1	2	0	0	0	0	0	1	0	1	1	1	0	1	2	1	0	13	2	5	4	2	8	8	8	8	8	8	8
2	330	17	2	1	20	223	3	1	0	3	0	4	0	0	5	0	0	0	2	2	0	0	0	0	0	0	0	0	0	0	1	4	0	1	3	3	3	25	7	0	10	5	8	8	8	8	8	8	8
2	331	17	2	1	18	107	3	1	0	1	1	4	4	1	6	0	6	6	6	6	6	10	0	3	0	15	0	0	1	0	4	4	2	6	5	5	2	42	9	7	18	8	8	8	8	8	8	8	8
2	332	17	1	2	20	218	3	1	0	0	1	0	0	0	0	1	1	0	0	1	2	0	0	1	0	0	0	0	1	0	1	1	0	1	1	2	2	10	0	2	6	2	8	8	8	8	8	8	8
2	333	17	1	2	27	108	7	1	0	0	0	0	0	0	1	0	0	0	1	0	0	0	0	0	0	0	0	0	0	0	0	0	0	0	5	0	0	5	0	0	5	0	8	8	8	8	8	8	8
2	334	17	1	1	50	114	6	0	0	0	0	1	0	0	0	0	0	0	0	6	3	5	0	0	0	0	0	0	1	0	2	2	0	3	2	3	4	18	1	1	12	4	8	8	8	8	8	8	8
2	335	17	1	2	24	104	3	1	0	1	4	0	0	0	0	0	0	0	0	1	2	10	1	0	0	0	0	0	1	0	0	0	1	0	2	2	3	9	1	1	7	0	8	8	8	8	8	8	8
2	336	17	1	2	27	104	3	1	1	0	0	0	0	0	0	0	0	0	0	0	0	0	0	0	0	0	0	0	0	2	0	0	0	0	0	2	2	6	0	2	4	0	8	8	8	8	8	8	8
2	337	17	2	1	18	103	3	1	0	1	0	1	1	0	0	0	1	0	2	3	1	2	0	0	0	0	1	0	1	2	0	1	0	2	1	0	0	11	3	3	3	1	8	8	8	8	8	8	8
2	338	17	2	2	18	109	3	1	0	0	0	0	0	0	1	0	0	0	1	1	1	2	0	1	0	0	0	0	0	0	2	3	0	2	4	1	2	15	0	0	9	5	8	8	8	8	8	8	8
2	339	17	1	1	46	103	6	0	0	0	0	0	0	0	0	0	0	0	0	0	0	2	2	2	0	0	0	0	0	0	2	2	0	1	1	1	0	7	0	0	3	4	8	8	8	8	8	8	8
2	340	17	1	2	75	103	6	0	0	6	0	6	0	0	0	0	0	0	0	0	0	28	0	0	0	0	0	6	5	2	6	2	2	6	6	0	0	41	12	13	12	8	8	8	8	8	8	8	8
2	341	17	1	1	64	103	3	0	0	0	0	0	6	0	0	0	0	0	0	0	0	0	0	0	0	0	0	0	0	0	0	0	1	0	0	1	0	7	6	0	1	0	8	8	8	8	8	8	8
2	342	17	2	1	38	111	6	0	0	3	0	3	3	0	2	0	0	0	0	1	0	10	10	10	0	0	10	0	1	0	1	1	0	1	1	1	1	16	9	1	4	2	8	8	8	8	8	8	8
2	343	17	2	2	39	103	3	0	0	6	0	6	6	0	1	0	0	0	1	2	4	3	0	0	0	0	0	0	1	0	3	3	0	4	5	5	3	42	18	1	17	6	8	8	8	8	8	8	8
2	344	17	1	2	61	114	3	0	0	6	0	6	6	0	6	0	0	0	6	0	0	0	0	0	0	0	0	0	0	0	6	6	0	6	6	0	0	42	18	0	12	12	8	8	8	8	8	8	8
2	345	17	1	2	52	103	6	0	0	5	5	0	0	0	6	0	0	0	0	0	0	1	1	1	0	0	0	0	1	0	4	4	0	4	2	2	0	22	5	1	8	8	8	8	8	8	8	8	8
2	346	17	1	1	19	115	2	1	0	0	1	1	0	0	1	0	0	1	1	3	1	4	2	5	0	0	0	1	1	4	4	4	0	5	5	5	5	36	1	7	20	8	8	8	8	8	8	8	8
2	347	17	1	2	65	108	6	1	0	0	1	0	0	2	0	2	2	0	1	0	0	3	0	0	0	0	0	3	0	0	2	0	0	4	4	2	2	17	0	5	12	2	8	8	8	8	8	8	8
2	348	17	1	1	45	108	1	0	0	0	0	0	0	0	0	0	0	0	0	0	1	5	0	0	0	0	0	0	0	0	0	0	6	0	0	0	0	0	0	0	0	0	8	8	8	8	8	8	8
2	349	17	1	2	43	114	6	0	0	0	0	3	1	0	5	0	0	0	2	5	2	1	0	1	0	0	0	0	0	0	0	0	0	2	2	2	0	10	4	0	6	0	8	8	8	8	8	8	8
2	351	17	1	2	35	114	7	1	0	3	0	4	3	0	6	0	0	0	0	1	0	0	0	0	0	0	2	0	1	0	2	1	0	0	2	1	0	16	10	1	3	3	8	8	8	8	8	8	8
2	352	17	1	2	80	104	9	0	0	6	0	1	1	0	1	0	0	0	0	0	1	0	0	0	0	0	0	0	0	0	0	0	0	0	0	0	0	8	8	0	0	0	8	8	8	8	8	8	8
2	353	17	1	1	23	113	3	1	0	3	0	2	1	0	6	0	0	0	0	1	0	1	0	0	0	0	0	0	1	0	0	2	0	0	2	1	1	15	6	1	4	2	8	8	8	8	8	8	8
2	354	17	1	2	19	109	2	0	0	0	0	0	0	0	0	0	0	0	0	6	0	0	0	0	0	0	0	0	0	0	0	0	1	0	0	0	1	1	0	0	1	0	8	8	8	8	8	8	8
2	355	17	1	2	26	109	7	1	0	4	0	4	0	0	4	0	0	0	2	1	0	6	0	0	0	0	0	1	0	0	0	3	0	1	1	1	1	19	8	1	4	3	8	8	8	8	8	8	8
2	356	17	1	1	22	104	3	1	1	1	0	1	0	1	0	0	0	2	3	3	2	2	2	7	0	0	0	1	2	3	2	3	2	5	6	6	3	36	2	8	20	5	8	8	8	8	8	8	8
2	357	17	2	1	18	111	3	1	0	1	1	2	0	0	0	1	1	0	1	1	2	5	2	1	0	0	0	0	1	1	1	1	0	2	2	2	1	15	3	3	7	2	8	8	8	8	8	8	8
2	358	17	2	2	23	213	3	1	0	0	3	0	0	0	0	0	0	3	0	1	0	3	0	0	0	0	0	1	0	1	0	0	0	3	3	1	0	12	0	5	7	0	8	8	8	8	8	8	8
2	359	17	1	2	63	109	6	0	0	0	0	0	0	0	5	0	0	0	0	0	0	0	0	0	0	0	0	0	0	0	0	0	0	0	0	0	0	0	0	0	0	0	8	8	8	8	8	8	8
2	360	17	1	1	21	104	3	1	0	1	0	0	0	0	0	0	0	1	1	1	1	0	0	0	0	0	0	0	0	0	0	0	1	1	1	1	1	6	1	1	4	0	8	8	8	8	8	8	8
2	361	17	1	1	21	104	6	0	0	2	0	1	0	0	2	0	0	0	1	1	1	0	0	0	0	0	0	0	0	0	1	2	0	0	1	0	0	8	3	0	1	3	8	8	8	8	8	8	8
2	362	17	1	1	51	103	7	0	0	0	0	0	0	0	0	0	0	0	0	0	0	0	0	0	0	0	0	0	0	0	0	0	0	0	0	0	0	0	0	0	0	0	8	8	8	8	8	8	8
2	363	17	1	2	28	104	6	0	0	0	2	0	0	0	6	0	0	0	2	3	1	10	5	5	0	0	0	0	0	0	1	1	0	1	1	1	1	6	0	0	4	2	8	8	8	8	8	8	8
2	364	17	1	2	21	101	7	1	0	0	0	0	0	0	1	0	0	0	0	0	0	8	0	0	0	0	0	0	0	0	0	1	0	1	1	1	1	6	0	0	4	1	8	8	8	8	8	8	8
2	365	17	1	1	19	114	3	1	0	1	0	1	0	1	6	0	1	3	3	2	1	1	0	0	0	0	0	0	3	0	3	1	0	5	5	3	0	23	2	6	13	4	8	8	8	8	8	8	8
2	366	17	1	1	21	109	3	1	0	4	0	0	0	0	4	0	0	1	0	1	0	14	0	0	0	0	20	0	0	0	0	1	0	2	2	1	0	12	4	1	5	1	8	8	8	8	8	8	8
2	367	17	1	2	23	231	6	0	0	2	0	6	0	0	6	0	0	0	6	6	6	0	0	0	4	0	28	0	3	0	6	6	4	5	6	6	4	44	8	3	21	12	8	8	8	8	8	8	8
2	368	17	2	2	19	109	3	1	0	0	0	1	0	0	0	0	0	0	0	2	2	0	0	0	0	0	0	0	0	1	0	1	1	1	1	1	1	8	1	1	4	1	8	8	8	8	8	8	8
2	369	17	2	2	19	109	3	0	0	0	1	6	6	1	0	0	0	0	0	0	0	0	0	1	0	0	0	0	0	0	0	3	0	0	2	0	0	20	12	0	2	3	8	8	8	8	8	8	8
2	370	17	1	2	40	223	3	0	0	1	1	4	3	0	0	0	0	0	0	0	0	0	0	0	0	0	0	0	0	2	0	0	0	0	0	0	0	10	8	2	0	0	8	8	8	8	8	8	8
2	371	17	1	2	23	116	3	1	0	0	0	0	0	0	0	0	0	0	0	0	0	28	28	28	0	0	0	0	0	0	0	0	0	6	0	0	2	8	0	0	8	0	8	8	8	8	8	8	8
2	372	17	1	2	20	114	3	0	0	5	5	5	5	0	5	0	0	0	5	5	5	0	0	0	0	0	0	0	1	0	6	6	3	6	6	6	6	52	15	1	24	12	8	8	8	8	8	8	8
2	373	17	1	1	22	104	3	1	0	5	1	2	0	2	5	0	0	0	4	6	6	20	5	5	0	0	0	0	0	2	6	6	0	5	5	4	4	39	7	2	18	12	8	8	8	8	8	8	8
2	374	17	2	2	25	109	3	1	0	0	0	0	1	0	0	0	0	2	2	2	2	3	3	3	0	0	0	0	1	0	1	0	0	1	1	0	1	7	1	3	3	1	8	8	8	8	8	8	8
2	375	17	2	1	22	218	3	1	0	0	0	0	0	0	2	0	0	1	1	4	1	5	1	1	0	0	0	0	0	0	2	1	0	1	2	1	1	8	0	1	5	3	8	8	8	8	8	8	8
2	376	17	1	1	20	109	3	1	0	5	0	6	6	0	6	0	3	1	5	2	5	3	0	0	0	0	0	0	1	0	0	4	0	0	2	2	4	35	17	2	8	4	8	8	8	8	8	8	8
2	377	17	1	2	28	101	6	0	0	0	0	0	1	0	0	0	0	0	0	0	0	0	0	0	0	0	0	0	0	0	0	0	0	0	1	0	0	2	1	0	1	0	8	8	8	8	8	8	8
2	378	17	1	1	41	113	6	0	0	6	0	6	6	0	0	0	0	0	3	6	6	3	0	4	0	0	0	0	1	0	4	5	0	2	5	4	5	45	18	1	16	9	8	8	8	8	8	8	8
2	379	17	1	1	40	113	2	0	0	6	0	6	0	0	0	0	0	0	6	6	6	0	0	0	0	0	0	0	3	1	1	1	1	3	3	4	4	32	12	4	14	2	8	8	8	8	8	8	8
2	380	17	1	1	62	113	2	0	0	0	0	0	0	0	0	0	0	0	1	1	1	0	2	1	0	0	0	0	0	0	0	0	0	2	2	2	2	8	0	0	8	0	8	8	8	8	8	8	8
2	381	17	1	2	20	113	3	0	0	0	0	0	0	0	0	0	0	6	6	0	0	8	0	3	0	0	0	0	1	1	1	1	1	1	1	0	0	12	0	8	2	2	8	8	8	8	8	8	8
2	382	17	1	1	20	113	3	0	0	1	0	0	1	0	1	1	0	1	1	1	1	10	5	7	0	0	8	0	1	0	2	1	0	1	1	1	1	11	2	3	4	3	8	8	8	8	8	8	8
2	383	17	1	2	18	113	2	0	0	0	0	0	0	0	0	0	0	0	0	0	0	1	2	0	0	0	2	0	0	0	0	0	0	0	0	0	0	0	0	0	0	0	8	8	8	8	8	8	8
2	384	17	1	1	18	113	3	0	0	1	0	6	0	0	6	0	0	0	6	1	3	10	10	15	0	0	20	0	1	2	4	3	0	5	6	3	3	33	7	3	17	7	8	8	8	8	8	8	8
2	385	17	1	1	19	113	3	1	0	2	0	6	2	1	6	0	0	6	6	3	6	1	0	0	0	0	2	0	1	2	2	3	0	4	3	3	3	38	10	9	13	5	8	8	8	8	8	8	8
2	387	17	1	1	27	104	7	1	0	1	0	1	1	0	3	0	0	0	1	1	1	0	0	0	0	0	1	0	1	0	4	3	0	0	3	5	3	21	3	1	11	7	8	8	8	8	8	8	8
2	388	17	1	2	23	103	3	1	0	5	2	3	4	0	6	2	1	1	1	3	5	5	0	0	0	0	0	1	0	0	4	2	0	2	2	2	2	28	12	4	8	6	8	8	8	8	8	8	8
2	389	17	1	2	28	103	3	0	0	0	0	0	0	0	0	0	0	0	0	0	0	2	2	2	0	0	0	0	0	0	0	0	0	4	0	0	0	4	0	0	4	0	8	8	8	8	8	8	8
2	391	17	1	2	60	103	3	0	0	2	1	1	1	1	1	1	0	0	1	1	1	0	0	0	0	0	0	0	0	0	0	0	0	0	2	0	0	7	4	1	2	0	8	8	8	8	8	8	8
2	392	17	1	2	20	113	3	0	0	6	3	6	0	0	0	0	0	3	2	0	2	28	0	0	0	0	0	0	1	0	2	2	0	1	1	1	0	23	12	4	3	4	8	8	8	8	8	8	8
2	393	17	2	2	32	104	7	0	0	0	0	0	0	0	0	0	0	0	0	0	0	0	0	0	0	0	0	0	0	0	0	0	2	1	1	0	0	2	0	0	2	0	8	8	8	8	8	8	8
2	394	17	2	1	28	113	7	1	0	0	0	0	0	0	0	1	0	0	0	1	0	0	0	0	0	0	0	0	0	0	0	0	0	1	1	0	0	3	0	1	2	0	8	8	8	8	8	8	8
2	395	17	1	1	24	107	6	0	0	3	0	1	0	0	0	0	0	0	1	2	0	2	0	0	0	0	0	0	0	0	1	0	1	1	1	1	0	7	4	0	3	1	8	8	8	8	8	8	8
2	396	17	1	1	51	231	3	1	0	0	0	0	0	0	1	0	0	0	0	1	1	0	0	0	0	0	0	0	0	0	1	1	0	1	1	1	1	6	0	0	4	2	8	8	8	8	8	8	8
2	397	17	1	2	23	110	3	1	0	0	0	0	0	0	1	0	0	0	0	1	0	2	1	1	0	0	0	0	0	0	0	0	0	0	1	0	0	1	0	0	1	0	8	8	8	8	8	8	8
2	398	17	1	2	21	109	3	1	0	5	0	0	0	0	0	2	0	0	1	0	0	1	1	2	0	0	0	0	1	1	0	0	4	0	0	1	0	10	5	4	1	0	8	8	8	8	8	8	8
2	399	17	1	2	36	199	3	1	0	6	5	2	3	4	2	3	4	3	3	3	4	1	1	2	3	5	3	2	2	1	2	2	2	2	3	2	3	36	11	11	10	4	8	8	8	8	8	8	8
2	400	17	1	1	57	109	6	1	0	1	0	0	0	0	0	0	0	0	0	0	0	1	0	0	0	0	0	0	0	0	0	0	0	0	0	1	0	2	1	0	1	0	8	8	8	8	8	8	8
2	401	18	1	2	21	101	3	1	0	1	0	1	0	0	3	0	1	0	3	6	3	0	0	0	0	0	9	1	2	2	4	4	1	4	4	4	2	29	2	5	14	8	8	8	8	8	8	8	8
2	402	18	2	2	74	207	0	0	0	0	0	0	0	0	0	2	0	6	6	0	0	6	0	0	0	0	0	0	0	0	0	0	0	0	1	1	1	11	0	8	3	0	8	8	8	8	8	8	8
2	403	18	2	1	22	109	3	1	0	0	0	0	0	0	0	0	0	0	0	0	0	15	0	1	0	0	1	1	3	4	6	6	6	6	6	6	6	44	0	8	24	12	8	8	8	8	8	8	8
2	404	18	1	2	21	115	6	1	0	6	0	3	6	1	6	0	0	0	6	6	6	0	5	0	0	28	28	1	6	4	5	6	0	4	5	4	4	55	15	11	17	11	8	8	8	8	8	8	8
2	405	18	2	1	21	114	3	1	0	2	0	5	0	0	1	0	0	0	0	0	0	0	0	0	0	0	0	0	1	0	1	1	0	1	1	0	0	12	7	1	2	2	8	8	8	8	8	8	8
2	406	18	1	1	68	111	6	0	0	6	0	0	5	0	0	0	0	0	6	5	0	2	1	0	0	0	0	0	0	0	1	1	1	1	1	1	1	17	11	0	4	2	8	8	8	8	8	8	8
2	407	18	2	2	23	105	3	1	0	0	0	0	0	0	0	0	0	0	0	0	0	0	0	0	0	0	0	0	0	0	0	0	0	0	0	0	0	0	0	0	0	0	8	8	8	8	8	8	8
2	408	18	2	1	32	104	2	1	0	0	1	0	0	0	0	1	0	0	0	0	0	0	0	0	0	0	0	0	0	0	0	0	0	0	0	0	1	2	0	1	1	0	8	8	8	8	8	8	8
2	409	18	2	2	24	207	3	0	0	0	0	0	0	0	0	0	0	0	0	0	0	4	0	0	0	0	0	1	0	0	0	4	0	4	2	2	2	19	0	1	10	4	8	8	8	8	8	8	8
2	410	18	1	2	29	212	3	1	0	0	0	1	0	0	2	0	0	0	0	2	0	10	5	1	0	0	0	0	0	1	2	4	0	1	3	2	4	20	1	1	10	6	8	8	8	8	8	8	8
2	411	18	1	1	29	108	3	1	0	3	0	2	0	0	6	0	0	0	1	2	6	3	1	1	0	0	0	0	0	0	2	0	0	2	2	2	2	13	5	0	8	2	8	8	8	8	8	8	8
2	412	18	1	1	47	109	3	0	0	6	0	6	0	0	0	0	0	0	0	0	0	0	0	0	0	0	0	0	0	0	0	0	0	1	0	0	0	13	12	0	1	0	8	8	8	8	8	8	8
2	413	18	2	1	21	116	3	1	0	0	0	0	0	0	1	0	0	1	0	1	1	0	0	0	0	0	0	0	0	0	2	2	1	2	3	4	2	16	0	1	11	4	8	8	8	8	8	8	8
2	414	18	2	1	20	115	3	1	0	1	0	1	1	0	6	0	1	1	1	2	3	5	5	5	0	0	15	0	1	1	2	2	1	2	3	3	3	21	3	3	11	4	8	8	8	8	8	8	8
2	415	18	2	2	20	111	3	1	0	1	3	3	3	0	2	0	0	2	4	2	2	0	0	0	0	0	0	0	0	1	2	2	0	2	3	0	0	19	7	3	5	4	8	8	8	8	8	8	8
2	416	18	1	2	21	102	3	1	1	0	0	4	0	0	0	0	0	0	6	6	6	0	0	0	0	0	0	0	3	0	6	6	4	6	6	6	4	41	4	3	22	12	8	8	8	8	8	8	8
2	417	18	1	1	23	109	6	0	0	0	0	0	0	0	1	0	0	0	0	1	0	2	0	0	0	0	0	0	0	0	1	2	0	0	1	3	2	10	0	0	6	3	8	8	8	8	8	8	8
2	418	18	1	1	20	212	3	1	0	3	1	2	0	0	6	0	0	4	6	6	6	2	2	0	0	0	0	0	5	4	6	5	6	0	0	6	6	40	5	13	12	11	8	8	8	8	8	8	8
2	419	18	1	2	19	109	3	1	0	0	0	0	0	0	1	0	0	0	0	0	0	2	1	1	0	0	10	1	1	0	2	1	0	0	0	1	0	5	0	2	1	3	8	8	8	8	8	8	8
2	420	18	2	1	53	109	6	0	0	0	0	0	0	0	0	0	0	0	0	0	0	0	0	0	0	0	0	0	0	0	0	0	0	0	0	0	0	0	0	0	0	0	8	8	8	8	8	8	8
2	422	18	2	2	52	109	6	0	0	6	0	4	0	0	0	0	0	3	3	6	4	0	0	7	0	0	0	0	0	0	2	0	1	4	3	4	3	27	10	3	14	2	8	8	8	8	8	8	8
2	423	18	1	1	29	223	6	0	0	5	0	5	4	6	6	1	0	4	6	6	6	5	3	3	0	0	0	1	5	2	2	2	2	6	5	5	6	53	14	13	22	4	8	8	8	8	8	8	8
2	424	18	2	1	52	109	3	0	0	6	0	4	0	0	6	0	0	0	0	6	3	0	0	0	0	0	0	0	0	0	1	0	3	3	3	6	4	26	10	0	16	1	8	8	8	8	8	8	8
2	425	18	2	1	50	109	6	0	0	1	0	2	0	0	6	0	0	1	4	6	6	1	0	1	0	0	0	0	1	0	6	2	0	6	6	6	5	32	3	2	23	8	8	8	8	8	8	8	8
2	426	18	2	2	50	109	3	0	0	0	0	0	0	0	1	0	0	2	6	1	1	20	0	5	0	0	0	0	1	0	0	0	0	1	1	2	2	9	0	3	6	0	8	8	8	8	8	8	8
2	427	18	1	2	30	116	7	0	0	1	0	1	0	0	0	0	0	0	0	0	0	0	0	0	0	0	0	0	0	0	0	0	0	1	1	1	1	6	2	0	4	0	8	8	8	8	8	8	8
2	428	18	1	2	27	116	7	1	0	0	0	1	1	1	0	0	0	0	0	2	2	3	1	1	0	0	0	0	0	0	4	2	6	2	2	2	0	12	2	0	6	6	8	8	8	8	8	8	8
2	429	18	2	2	26	109	2	1	0	3	2	1	3	3	0	2	2	2	2	0	1	15	1	1	0	0	2	0	2	0	4	4	2	4	2	4	2	33	7	6	12	8	8	8	8	8	8	8	8
2	430	18	2	2	41	104	6	0	0	0	0	6	0	0	5	0	0	0	6	6	3	4	2	2	0	0	0	0	0	0	2	2	4	4	4	4	4	26	6	0	16	4	8	8	8	8	8	8	8
2	431	18	1	2	58	112	1	0	0	0	0	0	0	0	0	0	0	0	0	6	0	28	0	0	0	0	0	0	0	0	0	0	0	0	0	0	0	0	0	0	0	0	8	8	8	8	8	8	8
2	432	18	1	1	21	112	3	1	0	2	0	2	0	0	0	0	0	1	4	2	4	28	20	5	0	0	0	0	3	0	2	1	3	3	3	3	1	20	4	4	10	3	8	8	8	8	8	8	8
2	433	18	2	1	19	112	3	0	0	1	0	1	0	0	0	0	0	0	0	1	1	5	3	5	0	0	3	0	0	0	2	2	0	2	2	2	0	12	2	0	6	4	8	8	8	8	8	8	8
2	434	18	2	1	24	112	3	1	0	5	0	5	5	1	6	0	0	0	5	5	6	0	0	2	0	0	0	0	1	1	2	0	0	3	3	2	2	27	15	2	10	2	8	8	8	8	8	8	8
2	435	18	2	1	50	112	2	0	0	0	0	0	0	0	0	0	0	0	0	1	1	20	10	5	0	0	0	0	0	0	0	0	0	2	2	2	2	8	0	0	8	0	8	8	8	8	8	8	8
2	436	18	1	1	32	104	6	0	0	4	4	5	5	1	1	0	0	0	4	4	5	18	0	14	0	0	0	0	0	0	4	4	5	5	6	5	2	40	14	0	18	8	8	8	8	8	8	8	8
2	437	18	1	1	57	109	3	0	0	6	1	6	4	0	6	0	0	0	0	6	6	4	0	3	0	0	0	0	0	0	0	0	0	0	0	4	4	24	16	0	8	0	8	8	8	8	8	8	8
2	438	18	1	1	40	109	3	0	0	2	0	3	0	0	6	0	0	0	0	2	6	0	0	0	0	0	0	0	0	0	0	0	1	1	1	0	2	9	5	0	4	0	8	8	8	8	8	8	8
2	439	18	1	1	42	218	3	0	0	1	1	2	0	1	6	1	1	6	6	6	6	3	3	5	0	0	0	0	0	0	0	1	4	4	4	1	3	24	3	7	12	1	8	8	8	8	8	8	8
2	440	18	1	2	49	116	3	0	0	6	0	6	0	0	0	0	0	0	0	0	0	10	0	2	0	0	0	0	0	0	0	0	0	2	1	0	0	15	12	0	3	0	8	8	8	8	8	8	8
2	441	18	1	2	19	115	3	0	0	2	3	1	0	2	6	1	1	0	2	3	5	9	3	7	0	0	2	0	1	0	0	2	0	3	3	1	2	18	3	2	9	2	8	8	8	8	8	8	8
2	442	18	1	1	49	104	2	0	0	0	0	0	0	0	0	0	0	0	0	0	0	0	0	0	0	0	0	0	0	0	0	0	0	0	0	0	0	0	0	0	0	0	8	8	8	8	8	8	8
2	443	18	2	1	65	109	2	0	0	1	0	1	0	0	0	0	0	0	6	0	0	1	1	1	0	0	0	0	0	1	3	3	0	3	3	2	2	19	2	1	10	6	8	8	8	8	8	8	8
2	444	18	2	1	50	109	2	0	0	2	0	2	3	0	0	0	0	0	0	6	3	3	2	3	0	0	0	0	1	1	2	4	2	2	4	6	1	30	7	2	13	6	8	8	8	8	8	8	8
2	445	18	1	2	51	109	3	0	0	3	0	0	0	0	6	0	0	0	1	0	2	0	0	0	0	0	0	0	0	0	0	0	0	0	0	0	0	3	3	0	0	0	8	8	8	8	8	8	8
2	446	18	1	2	20	106	3	1	0	4	2	5	4	3	1	1	0	3	4	4	4	15	0	6	0	0	0	0	1	2	3	3	4	2	2	6	5	41	13	7	15	6	8	8	8	8	8	8	8
2	447	18	2	1	39	109	3	0	0	1	0	1	0	0	6	6	0	6	6	6	6	8	8	15	0	0	0	1	1	2	2	4	0	5	5	5	5	46	2	16	20	6	8	8	8	8	8	8	8
2	448	18	2	1	64	109	1	0	0	0	0	0	0	0	0	0	0	0	0	0	0	0	0	0	0	0	0	0	0	0	0	0	0	0	0	0	0	0	0	0	0	0	8	8	8	8	8	8	8
2	449	18	1	1	34	109	3	0	0	1	0	1	1	0	1	0	0	0	1	6	6	0	2	0	0	0	0	0	0	0	1	1	0	6	4	5	5	25	3	0	20	2	8	8	8	8	8	8	8
2	450	18	1	1	41	109	1	0	0	0	0	0	0	1	6	0	0	6	6	6	6	5	10	15	0	0	0	0	1	0	0	1	0	1	6	6	6	28	0	7	19	1	8	8	8	8	8	8	8
2	451	18	1	1	22	109	3	0	0	0	0	0	0	0	0	0	1	1	1	1	1	3	3	3	0	0	0	1	1	1	2	2	2	5	4	0	1	18	0	4	10	4	8	8	8	8	8	8	8
2	452	18	1	1	42	109	3	0	0	2	0	2	2	0	6	0	0	0	1	1	6	8	6	7	0	0	0	0	1	0	0	0	0	1	1	0	0	9	6	1	2	0	8	8	8	8	8	8	8
2	453	18	2	1	46	109	2	0	0	0	0	0	1	0	1	0	0	1	1	0	0	3	2	2	0	0	0	0	0	2	0	1	0	1	0	0	2	9	1	3	3	1	8	8	8	8	8	8	8
2	454	18	1	1	48	113	6	0	0	0	0	0	0	0	0	0	0	0	0	0	0	2	1	1	0	0	0	0	0	0	0	0	0	0	0	0	0	0	0	0	0	0	8	8	8	8	8	8	8
2	455	18	2	1	27	218	6	0	0	6	0	1	1	0	3	0	0	1	0	1	1	1	1	1	0	0	0	0	1	1	1	4	0	1	1	1	1	23	8	3	4	5	8	8	8	8	8	8	8
2	456	18	2	1	26	109	6	0	0	1	0	1	0	0	1	0	0	0	1	6	1	2	1	2	0	0	0	0	1	0	1	1	1	0	0	2	4	11	2	1	6	2	8	8	8	8	8	8	8
2	457	18	1	1	26	218	6	0	0	0	0	0	0	0	1	0	0	0	0	0	0	0	0	0	0	0	0	0	0	0	0	0	0	3	1	1	1	6	0	0	6	0	8	8	8	8	8	8	8
2	458	18	1	1	42	207	2	0	0	6	0	6	0	0	0	0	0	0	6	0	1	1	1	1	0	0	0	0	1	0	0	0	0	1	1	0	0	15	12	1	2	0	8	8	8	8	8	8	8
2	459	18	1	1	45	236	3	0	0	5	0	6	6	0	0	0	0	0	0	3	5	10	10	5	0	0	10	1	3	2	4	4	3	6	6	6	6	55	17	6	24	8	8	8	8	8	8	8	8
2	460	18	1	2	33	103	7	0	0	0	0	0	0	0	1	0	0	0	3	3	3	4	0	0	0	0	0	1	0	0	2	2	2	4	3	3	2	17	0	1	12	4	8	8	8	8	8	8	8
2	461	18	1	1	24	107	7	1	0	1	0	1	1	0	6	1	1	6	2	4	6	10	10	9	0	0	1	0	2	1	1	1	3	4	5	6	6	36	3	10	21	2	8	8	8	8	8	8	8
2	462	18	1	1	21	104	3	1	0	0	0	0	0	0	3	0	0	1	2	3	2	12	5	15	0	0	18	0	1	0	4	4	2	2	4	1	1	18	0	2	8	8	8	8	8	8	8	8	8
2	463	18	1	1	22	214	3	1	0	0	0	6	0	0	6	0	0	0	6	0	6	0	0	1	0	0	0	0	0	1	0	0	0	1	1	0	1	10	6	1	3	0	8	8	8	8	8	8	8
2	464	18	1	1	29	101	6	0	0	1	0	2	1	0	1	0	0	0	6	0	1	4	0	0	0	0	20	0	0	0	0	1	0	1	0	0	0	7	4	0	1	1	8	8	8	8	8	8	8
2	465	18	1	2	28	101	3	0	0	0	0	1	1	0	1	1	0	0	1	1	0	4	0	0	0	1	5	0	1	0	2	0	0	2	2	0	2	10	2	2	6	2	8	8	8	8	8	8	8
2	466	18	1	1	35	109	7	0	0	1	0	1	3	0	2	0	0	1	1	6	1	2	2	1	0	3	0	0	1	3	4	2	4	4	4	4	4	30	5	5	16	6	8	8	8	8	8	8	8
2	467	18	1	1	21	110	3	1	0	0	0	1	0	0	6	0	0	1	1	2	1	0	0	0	0	0	0	0	1	0	1	1	0	1	1	0	1	8	1	2	3	2	8	8	8	8	8	8	8
2	468	18	1	1	22	107	3	1	1	2	0	2	0	0	1	0	0	0	0	0	3	0	0	0	0	0	0	0	0	0	2	1	0	0	2	3	4	15	4	0	9	3	8	8	8	8	8	8	8
2	469	18	1	1	20	116	3	1	0	6	0	6	6	0	6	3	2	3	6	6	6	15	15	15	0	0	0	1	6	0	6	6	4	6	6	5	5	65	18	13	22	12	8	8	8	8	8	8	8
2	470	18	1	1	21	104	3	1	0	0	0	0	0	0	0	0	0	0	0	0	0	0	0	0	0	0	0	0	0	0	0	1	1	0	1	1	1	5	0	0	3	1	8	8	8	8	8	8	8
2	471	18	1	2	22	101	3	1	0	0	0	0	0	0	1	0	0	0	0	1	0	1	1	1	0	0	0	0	0	0	0	0	0	3	4	0	1	8	0	0	8	0	8	8	8	8	8	8	8
2	472	18	1	1	36	220	6	0	0	6	0	3	6	0	6	0	0	0	6	4	5	3	1	1	0	1	2	0	1	0	2	4	2	4	3	5	4	40	15	1	16	6	8	8	8	8	8	8	8
2	473	18	2	1	23	104	3	1	0	1	0	0	0	0	1	0	0	0	0	2	1	1	0	0	0	0	0	0	0	0	0	0	0	2	2	1	0	6	1	0	5	0	8	8	8	8	8	8	8
2	474	18	2	1	22	113	6	0	0	0	0	0	0	0	1	0	0	0	0	1	0	0	0	0	0	0	0	0	0	0	0	0	0	0	0	0	0	0	0	0	0	0	8	8	8	8	8	8	8
2	475	18	2	1	23	101	3	1	0	1	0	1	0	0	3	0	0	2	2	6	6	5	2	2	0	0	0	0	1	0	6	6	4	6	6	6	6	41	2	3	24	12	8	8	8	8	8	8	8
2	476	18	2	2	35	104	6	0	0	0	0	0	0	0	0	0	0	0	0	0	0	1	1	1	0	0	0	0	0	0	0	0	0	0	0	0	0	0	0	0	0	0	8	8	8	8	8	8	8
2	477	18	1	2	39	109	3	0	0	0	0	0	0	0	1	0	0	0	0	1	0	8	2	8	0	0	0	1	0	0	2	4	0	2	2	4	4	21	0	1	12	6	8	8	8	8	8	8	8
2	478	18	2	1	33	104	6	0	0	5	0	0	1	0	6	0	0	0	6	3	3	1	1	1	0	0	0	0	1	1	3	3	6	3	3	3	1	24	6	2	10	6	8	8	8	8	8	8	8
2	479	18	1	1	59	109	3	0	0	1	0	2	2	0	0	0	0	0	0	0	0	0	0	0	0	0	0	0	0	0	0	0	0	0	1	0	0	6	5	0	1	0	8	8	8	8	8	8	8
2	480	18	2	2	31	109	6	0	0	3	0	3	0	0	3	0	0	0	1	0	3	3	0	0	0	0	0	0	0	0	0	0	0	1	1	1	1	10	6	0	4	0	8	8	8	8	8	8	8
2	482	18	1	1	44	109	2	0	0	4	0	5	3	4	6	0	0	6	6	5	6	10	10	0	0	0	0	0	5	0	6	5	0	4	6	6	5	54	12	11	21	11	8	8	8	8	8	8	8
2	483	18	2	1	59	109	2	0	0	5	0	0	0	0	0	0	0	0	5	5	5	0	0	0	0	0	0	0	0	0	0	0	0	0	0	4	0	9	5	0	4	0	8	8	8	8	8	8	8
2	484	18	2	2	74	109	2	0	0	0	0	0	0	0	0	0	0	0	0	0	0	0	0	0	0	0	0	0	0	0	0	0	0	0	0	0	0	0	0	0	0	0	8	8	8	8	8	8	8
2	485	18	1	1	50	109	2	0	0	1	1	1	0	1	6	6	6	0	6	6	6	15	5	10	0	28	0	0	1	3	4	4	4	4	4	5	5	38	2	10	18	8	8	8	8	8	8	8	8
2	486	18	1	1	20	109	3	0	0	0	0	6	6	0	6	0	0	0	6	6	6	0	0	0	0	0	0	0	0	0	3	3	3	3	3	5	3	32	12	0	14	6	8	8	8	8	8	8	8
2	487	18	1	2	21	113	3	0	0	0	3	0	0	0	0	0	0	0	1	3	3	2	0	0	0	0	0	0	0	0	0	0	0	4	4	4	0	12	0	0	12	0	8	8	8	8	8	8	8
2	488	18	1	1	30	109	6	0	0	6	0	5	0	0	3	0	0	0	0	0	0	2	1	0	0	0	0	0	0	0	0	0	0	1	1	1	1	15	11	0	4	0	8	8	8	8	8	8	8
2	489	18	1	1	57	109	3	0	0	0	0	0	0	0	0	0	0	0	0	0	0	0	0	0	0	0	0	0	0	0	0	0	0	1	1	0	1	3	0	0	3	0	8	8	8	8	8	8	8
2	490	18	2	2	21	103	3	1	0	4	4	4	2	0	6	0	0	0	0	3	6	20	0	0	0	0	15	0	1	0	4	4	0	2	4	1	2	28	10	1	9	8	8	8	8	8	8	8	8
2	491	18	1	2	37	116	2	0	0	2	1	1	1	6	6	6	1	6	6	6	6	17	17	17	0	0	20	0	0	2	2	2	2	2	2	2	2	30	4	14	8	4	8	8	8	8	8	8	8
2	492	18	1	2	20	104	3	1	0	0	0	0	0	1	1	0	0	0	1	0	1	0	0	2	0	0	3	0	0	0	0	1	0	1	1	0	0	4	0	0	2	1	8	8	8	8	8	8	8
2	493	18	1	2	37	116	3	1	0	0	0	0	0	0	0	0	0	0	0	0	0	1	0	0	0	0	0	0	0	0	2	1	0	2	2	0	2	8	0	0	6	3	8	8	8	8	8	8	8
2	494	18	1	1	57	103	9	0	0	0	0	0	0	0	0	0	0	0	0	1	1	0	0	0	0	0	0	0	0	0	0	0	0	0	0	2	0	2	0	0	2	0	8	8	8	8	8	8	8
2	495	18	1	1	65	108	0	0	0	0	0	0	6	0	0	0	0	0	0	0	0	2	1	0	0	0	0	0	0	0	0	0	0	0	0	0	2	8	6	0	2	0	8	8	8	8	8	8	8
2	496	18	1	1	46	113	3	0	0	0	0	0	0	0	0	0	0	0	0	0	0	2	0	0	0	0	0	0	0	0	0	0	0	0	0	0	0	0	0	0	0	0	8	8	8	8	8	8	8
2	497	18	1	1	42	104	2	0	0	0	0	0	0	0	0	0	0	0	0	0	0	0	0	0	0	0	0	0	0	0	1	1	0	1	1	1	1	6	0	0	4	2	8	8	8	8	8	8	8
2	498	18	1	2	19	109	3	1	1	0	0	3	0	0	0	0	0	0	0	0	0	0	0	0	0	0	0	0	0	0	0	0	0	0	0	0	0	3	3	0	0	0	8	8	8	8	8	8	8
2	499	18	1	1	19	109	3	1	0	6	0	6	6	0	6	6	6	2	6	6	6	5	5	5	0	0	10	0	5	1	4	4	2	5	5	5	3	58	18	14	18	8	8	8	8	8	8	8	8
2	500	18	1	2	18	109	3	1	0	1	0	1	0	0	1	1	0	2	4	6	3	15	15	15	0	0	1	0	3	0	2	1	0	3	3	2	4	22	2	6	12	3	8	8	8	8	8	8	8
2	501	19	1	1	37	102	6	0	0	1	0	1	0	0	0	0	0	0	1	1	1	2	0	0	0	0	0	0	0	0	3	3	2	6	5	5	5	29	2	0	21	6	8	8	8	8	8	8	8
2	502	19	1	1	53	106	2	0	0	0	0	0	0	0	0	0	0	0	0	0	0	20	0	0	0	0	0	0	0	0	0	0	0	0	0	0	0	0	0	0	0	0	8	8	8	8	8	8	8
2	504	19	1	2	27	222	2	0	0	6	2	6	5	4	6	4	4	1	6	5	6	15	15	3	10	2	8	1	1	4	4	6	6	5	6	5	3	59	17	11	19	10	8	8	8	8	8	8	8
2	505	19	1	2	26	222	2	0	0	0	0	0	0	0	0	0	0	0	0	0	0	28	0	28	0	0	0	0	0	0	0	0	0	0	0	0	0	0	0	0	0	0	8	8	8	8	8	8	8
2	506	19	1	1	39	222	3	0	0	3	2	1	1	0	2	0	0	2	3	1	1	4	0	4	0	1	0	0	1	2	4	4	4	4	4	4	4	34	5	5	16	8	8	8	8	8	8	8	8
2	508	19	1	2	20	222	3	0	0	1	0	0	0	0	1	1	1	1	1	1	1	4	4	4	0	0	0	0	0	0	0	1	0	0	1	1	1	8	1	2	3	1	8	8	8	8	8	8	8
2	509	19	1	2	20	222	3	0	0	0	0	0	6	0	6	0	0	0	1	0	0	3	0	0	0	0	0	0	0	0	0	1	0	0	1	1	0	10	6	0	2	1	8	8	8	8	8	8	8
2	510	19	1	1	35	222	0	0	0	0	0	0	0	2	3	6	0	0	6	4	6	20	15	0	0	0	0	0	0	0	0	0	0	2	0	0	0	8	0	6	2	0	8	8	8	8	8	8	8
2	511	19	1	2	30	222	2	0	0	0	0	0	0	0	6	0	0	0	6	0	0	28	0	0	0	0	0	0	0	0	0	0	0	0	0	0	0	0	0	0	0	0	8	8	8	8	8	8	8
2	512	19	1	2	20	222	6	1	0	2	1	0	1	0	0	1	0	0	0	0	0	10	0	15	0	0	0	0	0	0	0	0	1	0	1	1	0	6	3	1	2	0	8	8	8	8	8	8	8
2	513	19	1	1	59	222	2	0	0	4	0	5	0	0	0	0	0	0	3	5	2	0	0	0	0	0	0	0	0	0	0	0	0	2	2	2	2	17	9	0	8	0	8	8	8	8	8	8	8
2	514	19	1	1	27	222	6	0	0	6	0	0	0	1	1	0	1	2	2	2	2	20	15	3	0	0	5	0	1	2	2	0	6	2	2	2	4	21	6	5	10	2	8	8	8	8	8	8	8
2	515	19	1	1	23	222	3	0	0	1	0	1	0	0	2	0	0	2	1	2	1	7	12	12	0	0	0	1	1	1	0	0	0	1	1	1	2	12	2	5	5	0	8	8	8	8	8	8	8
2	516	19	1	1	23	222	3	1	0	3	1	4	4	2	5	2	2	3	6	6	6	6	6	6	0	0	0	1	1	3	3	4	5	4	6	4	6	49	11	10	20	7	8	8	8	8	8	8	8
2	517	19	9	2	32	222	2	0	0	0	0	0	0	0	0	0	0	0	0	0	0	2	0	28	0	0	0	0	1	0	0	0	0	0	2	0	0	3	0	1	2	0	8	8	8	8	8	8	8
2	518	19	1	1	45	104	2	0	0	0	0	0	0	0	0	0	0	0	0	6	6	28	28	28	10	0	0	1	1	3	4	4	6	4	4	6	6	33	0	5	20	8	8	8	8	8	8	8	8
2	519	19	1	1	45	222	2	0	0	1	0	1	1	0	0	0	0	0	0	0	0	0	0	0	0	0	0	0	0	0	0	0	0	0	0	0	0	3	3	0	0	0	8	8	8	8	8	8	8
2	520	19	1	1	18	222	2	1	0	2	0	1	0	0	1	0	1	1	1	2	6	0	0	0	0	0	0	0	1	0	4	4	0	4	5	5	5	32	3	2	19	8	8	8	8	8	8	8	8
2	521	19	1	1	31	222	7	0	0	0	0	0	0	0	1	0	0	0	1	1	1	3	0	3	0	0	0	0	1	0	1	1	0	1	1	1	0	6	0	1	3	2	8	8	8	8	8	8	8
2	522	19	1	2	26	222	6	0	0	2	1	3	1	0	6	0	0	1	3	3	5	5	4	4	0	0	0	1	1	1	3	2	0	4	3	3	5	29	6	4	15	5	8	8	8	8	8	8	8
2	523	19	1	1	21	234	3	0	0	0	0	0	0	0	0	0	0	0	0	3	3	2	0	2	0	0	0	1	1	1	2	2	4	2	2	2	2	15	0	3	8	4	8	8	8	8	8	8	8
2	524	19	1	1	23	205	6	0	0	1	0	1	1	0	4	1	0	6	6	4	6	0	0	0	1	1	0	1	1	2	4	4	6	4	4	2	4	36	3	11	14	8	8	8	8	8	8	8	8
2	525	19	1	2	23	222	2	0	0	0	0	0	0	0	1	0	0	0	3	3	3	3	1	0	0	0	0	1	1	1	2	2	4	2	2	2	2	15	0	3	8	4	8	8	8	8	8	8	8
2	527	19	1	1	18	199	2	1	0	0	0	0	0	0	0	0	0	0	0	0	0	0	0	0	0	0	0	0	0	0	0	0	1	0	0	0	2	2	0	0	2	0	8	8	8	8	8	8	8
2	528	19	1	1	28	231	6	0	0	6	0	4	2	0	4	0	0	1	5	6	6	2	1	1	0	0	0	0	1	0	0	0	1	3	2	1	1	21	12	2	7	0	8	8	8	8	8	8	8
2	529	19	1	1	34	115	2	0	0	3	0	3	0	0	3	0	0	0	0	3	3	0	0	0	0	0	0	0	0	0	0	0	0	2	2	2	2	14	6	0	8	0	8	8	8	8	8	8	8
2	532	19	1	1	43	222	3	0	0	5	4	4	0	0	0	0	0	3	4	6	6	4	4	6	0	0	0	0	1	2	2	2	2	4	4	5	5	37	9	6	18	4	8	8	8	8	8	8	8
2	534	19	1	1	53	107	3	0	0	1	0	1	1	0	0	0	0	0	0	0	0	2	1	2	0	0	0	1	0	0	0	0	0	0	0	1	0	5	3	1	1	0	8	8	8	8	8	8	8
2	535	19	1	1	43	222	2	0	0	1	0	0	0	0	0	0	0	0	0	0	0	0	0	0	0	0	0	0	0	0	1	0	0	1	1	0	0	3	1	0	2	1	8	8	8	8	8	8	8
2	537	19	1	1	47	235	2	0	0	0	0	0	0	0	0	0	0	0	0	0	0	10	0	0	0	0	0	0	0	0	0	0	0	0	0	1	0	1	0	0	1	0	8	8	8	8	8	8	8
2	538	19	1	1	18	115	3	0	0	1	0	1	1	0	1	0	0	3	3	6	3	5	5	2	0	0	0	1	1	1	4	4	6	5	5	6	5	38	3	6	21	8	8	8	8	8	8	8	8
2	539	19	1	1	24	102	3	0	0	1	1	1	1	6	6	3	3	1	6	5	5	0	0	0	2	1	0	0	0	0	6	4	6	6	4	4	6	35	3	4	20	10	8	8	8	8	8	8	8
2	540	19	1	1	30	113	3	0	0	1	0	1	1	0	0	0	0	1	0	0	0	0	0	0	0	0	0	0	0	0	1	1	1	1	1	1	1	10	3	1	4	2	8	8	8	8	8	8	8
2	541	19	1	1	29	222	7	0	0	6	0	6	6	0	0	0	0	0	0	0	0	0	0	0	0	0	0	0	0	0	6	0	0	0	0	0	0	18	18	0	0	6	8	8	8	8	8	8	8
2	542	19	1	1	50	101	1	0	0	0	0	0	0	0	0	0	0	2	0	1	0	0	0	0	0	0	0	0	0	2	2	2	4	2	2	2	2	16	0	4	8	4	8	8	8	8	8	8	8
2	543	19	1	1	24	222	7	1	0	0	6	6	0	0	0	0	0	0	6	6	6	0	0	0	0	0	0	0	0	0	1	1	4	1	1	1	4	15	6	0	7	2	8	8	8	8	8	8	8
2	544	19	1	2	51	210	1	0	0	0	0	0	0	0	0	0	0	0	0	0	0	0	0	0	0	0	0	0	0	0	1	1	1	2	2	1	1	8	0	0	6	2	8	8	8	8	8	8	8
2	545	19	1	2	24	103	7	0	0	0	0	0	0	0	0	0	0	0	0	5	0	0	0	0	0	0	0	0	0	0	0	0	2	2	2	1	2	7	0	0	7	0	8	8	8	8	8	8	8
2	546	19	1	2	39	106	2	0	0	2	0	2	2	0	0	0	0	2	2	0	1	0	0	0	0	0	1	0	0	1	2	4	5	2	4	4	6	33	6	3	16	6	8	8	8	8	8	8	8
2	547	19	1	1	21	214	3	1	0	0	0	0	0	0	0	0	0	3	3	3	3	0	0	0	0	0	0	0	0	3	2	4	4	2	4	4	4	28	0	6	14	6	8	8	8	8	8	8	8
2	548	19	1	1	20	104	3	1	0	6	0	6	6	0	6	0	0	1	0	0	0	0	0	0	0	0	0	0	0	0	0	4	5	0	4	0	0	31	18	1	4	4	8	8	8	8	8	8	8
2	549	19	1	1	47	101	7	0	0	0	0	0	0	0	0	0	0	0	0	1	1	0	0	0	0	0	0	0	0	0	0	0	0	0	0	3	3	6	0	0	6	0	8	8	8	8	8	8	8
2	550	19	1	1	44	106	7	0	0	0	0	0	0	0	0	0	0	0	0	0	0	0	0	0	0	0	0	0	0	0	0	0	0	0	0	0	0	0	0	0	0	0	8	8	8	8	8	8	8
2	551	19	1	1	24	222	7	0	0	6	0	6	6	0	6	0	0	1	1	1	6	0	0	0	6	1	2	0	0	2	6	4	2	2	4	2	6	43	18	3	14	10	8	8	8	8	8	8	8
2	552	19	1	1	49	234	1	0	0	3	3	3	3	0	0	0	0	6	6	2	2	0	0	0	0	0	0	0	0	1	4	1	1	4	1	1	4	28	9	7	10	5	8	8	8	8	8	8	8
2	554	19	1	1	47	222	1	0	0	0	0	0	0	0	0	0	0	0	0	0	0	0	0	0	0	0	0	0	0	0	6	0	2	0	0	0	0	0	0	0	0	6	8	8	8	8	8	8	8
2	555	19	1	1	41	107	2	0	0	0	0	0	0	0	0	0	0	0	2	1	1	0	0	0	0	0	0	0	0	1	2	3	4	2	3	2	4	18	0	1	11	5	8	8	8	8	8	8	8
2	556	19	1	2	47	231	2	0	0	0	0	0	0	0	0	0	0	0	1	1	0	0	0	0	0	0	0	0	0	0	1	1	1	1	1	1	3	8	0	0	6	2	8	8	8	8	8	8	8
2	557	19	1	1	29	102	1	0	0	2	0	2	2	0	6	2	2	6	6	6	6	2	1	0	0	0	0	0	0	6	4	4	6	6	6	6	6	52	6	14	24	8	8	8	8	8	8	8	8
2	558	19	1	2	59	222	3	0	0	0	0	0	0	0	0	0	0	3	3	3	2	0	0	0	0	0	0	1	6	0	2	2	2	4	4	4	4	30	0	10	16	4	8	8	8	8	8	8	8
2	559	19	1	1	31	222	2	0	0	1	0	1	1	0	0	0	0	1	2	6	6	0	0	0	0	0	0	0	0	0	6	2	6	6	2	4	2	22	3	1	14	8	8	8	8	8	8	8	8
2	561	19	1	1	51	103	2	0	0	0	0	0	0	0	0	0	0	1	2	2	1	0	0	0	0	0	0	0	0	0	2	4	4	2	4	4	4	23	0	1	14	6	8	8	8	8	8	8	8
2	562	19	1	1	52	222	3	0	0	1	0	1	1	0	0	0	0	1	2	0	1	0	0	0	0	0	0	1	6	0	0	2	6	0	2	2	6	25	3	8	10	2	8	8	8	8	8	8	8
2	563	19	1	1	40	108	7	0	0	1	0	1	1	0	0	0	0	1	1	1	1	0	0	0	0	0	0	0	0	0	0	2	1	0	2	2	3	15	3	1	7	2	8	8	8	8	8	8	8
2	564	19	1	1	34	105	2	0	0	0	0	0	0	0	0	0	0	0	1	1	1	0	0	0	0	0	0	0	0	0	0	2	2	2	2	2	6	16	0	0	12	2	8	8	8	8	8	8	8
2	565	19	1	2	30	102	2	0	0	2	0	2	2	0	1	0	0	2	2	3	3	0	0	0	0	0	0	0	0	0	1	1	1	3	3	1	1	18	6	2	8	2	8	8	8	8	8	8	8
2	566	19	1	1	41	114	1	0	0	0	0	0	0	0	1	0	0	1	1	1	1	0	0	0	0	0	0	0	0	0	0	2	1	2	2	2	4	15	0	1	10	2	8	8	8	8	8	8	8
2	568	19	1	1	40	113	2	0	0	1	0	1	1	0	0	0	0	1	3	6	3	0	0	0	0	0	0	0	0	2	0	2	2	2	4	2	4	22	3	3	12	2	8	8	8	8	8	8	8
2	569	19	2	1	50	235	1	0	0	0	0	0	0	0	0	0	0	1	1	3	3	0	0	0	0	0	0	0	0	0	1	1	2	4	4	2	4	17	0	1	14	2	8	8	8	8	8	8	8
2	570	19	1	2	29	104	6	0	0	2	0	2	2	0	0	0	0	6	6	3	3	0	0	0	0	0	0	0	0	0	2	3	0	2	3	2	0	25	6	6	7	5	8	8	8	8	8	8	8
2	571	19	2	2	26	102	7	1	0	0	0	0	0	0	0	0	0	0	0	2	2	0	0	0	0	0	0	1	6	1	0	0	3	2	0	0	0	10	0	8	2	0	8	8	8	8	8	8	8
2	572	19	2	1	29	222	3	0	0	2	0	0	0	0	0	0	0	0	2	0	0	0	0	0	1	0	0	0	0	0	2	2	5	0	0	0	0	6	2	0	0	4	8	8	8	8	8	8	8
2	573	19	2	1	21	106	3	1	0	0	1	0	0	1	1	0	0	0	1	1	1	0	0	0	16	2	0	0	0	0	2	2	0	2	2	0	1	9	0	0	5	4	8	8	8	8	8	8	8
2	574	19	2	2	20	222	3	0	0	0	0	0	0	0	0	0	0	0	0	1	0	0	0	0	0	0	0	0	0	0	1	1	2	1	1	1	2	7	0	0	5	2	8	8	8	8	8	8	8
2	575	19	2	1	18	103	3	0	0	0	0	0	0	0	0	0	0	0	0	0	0	0	0	0	0	0	0	0	0	1	4	4	0	1	1	0	1	12	0	1	3	8	8	8	8	8	8	8	8
2	576	19	2	2	18	111	3	0	0	0	0	0	0	0	0	0	0	0	0	0	0	0	0	0	0	0	0	0	0	0	0	0	1	0	0	0	0	0	0	0	0	0	8	8	8	8	8	8	8
2	577	19	2	1	19	104	3	0	0	1	0	1	1	1	0	1	0	0	1	1	1	0	0	0	0	0	0	0	0	1	2	2	3	2	2	2	2	17	3	2	8	4	8	8	8	8	8	8	8
2	578	19	2	1	18	231	3	0	0	0	6	6	6	6	6	0	0	0	6	0	0	0	0	0	28	1	28	0	0	2	6	6	0	0	0	0	0	26	12	2	0	12	8	8	8	8	8	8	8
2	579	19	2	2	18	222	3	0	0	0	0	0	0	0	0	0	0	0	0	0	0	0	0	0	0	0	0	0	0	0	0	0	0	0	0	0	0	0	0	0	0	0	8	8	8	8	8	8	8
2	580	19	2	1	18	102	3	0	0	0	0	0	0	0	0	0	0	0	0	0	0	0	0	0	0	0	0	6	6	0	0	0	0	0	0	0	0	12	0	12	0	0	8	8	8	8	8	8	8
2	581	19	2	1	18	102	3	0	0	0	0	0	0	0	0	0	0	0	0	0	0	0	0	0	0	0	0	0	0	0	2	2	0	2	2	2	2	12	0	0	8	4	8	8	8	8	8	8	8
2	582	19	2	2	18	111	3	0	0	0	0	0	0	0	0	0	0	0	1	1	1	0	0	0	0	0	0	0	0	0	1	1	1	1	1	1	1	6	0	0	4	2	8	8	8	8	8	8	8
2	583	19	2	1	18	102	3	0	0	2	0	2	2	0	2	0	0	2	2	6	3	0	0	0	0	0	0	0	0	0	2	3	4	2	3	4	2	25	6	2	11	5	8	8	8	8	8	8	8
2	584	19	2	2	18	102	3	0	0	1	0	1	0	0	0	0	0	0	1	0	0	0	0	0	0	0	0	0	0	0	0	2	2	0	2	2	2	12	2	0	6	2	8	8	8	8	8	8	8
2	585	19	2	1	18	111	3	0	0	0	0	0	0	0	0	0	0	0	0	0	0	0	0	0	0	0	0	0	0	0	1	1	1	1	1	2	2	8	0	0	6	2	8	8	8	8	8	8	8
2	586	19	2	1	19	102	3	1	0	0	0	0	0	0	0	0	0	0	2	2	0	0	0	0	0	0	0	0	0	2	1	2	3	2	3	2	2	15	0	2	9	3	8	8	8	8	8	8	8
2	587	19	2	1	18	102	3	0	0	0	0	0	0	0	0	0	0	0	1	1	1	0	0	0	0	0	0	0	0	0	1	2	2	1	2	2	2	11	0	0	7	3	8	8	8	8	8	8	8
2	588	19	2	2	18	102	3	0	0	0	0	0	0	0	0	0	0	0	0	0	0	0	0	0	0	0	0	0	0	0	1	1	1	1	1	1	1	6	0	0	4	2	8	8	8	8	8	8	8
2	589	19	2	2	18	111	3	0	0	3	0	3	3	0	3	0	0	3	3	3	3	0	0	0	0	0	0	0	0	2	3	4	4	3	4	3	5	37	9	5	15	7	8	8	8	8	8	8	8
2	590	19	1	1	19	102	3	0	0	0	0	0	0	0	0	0	0	0	0	0	0	0	0	0	0	0	0	0	0	2	2	2	2	2	2	2	2	14	0	2	8	4	8	8	8	8	8	8	8
2	591	19	2	1	18	111	3	1	0	0	0	0	0	0	0	0	0	0	0	0	0	0	0	0	0	0	0	0	0	0	1	1	1	1	1	1	1	6	0	0	4	2	8	8	8	8	8	8	8
2	592	19	2	1	19	102	3	0	0	0	0	0	0	0	0	0	0	0	0	0	0	0	0	0	0	0	0	0	0	0	0	1	1	1	2	1	2	8	0	0	6	1	8	8	8	8	8	8	8
2	593	19	2	1	18	102	3	1	0	2	0	2	2	0	0	0	0	3	2	3	2	0	0	0	0	0	0	0	0	0	2	2	2	3	3	2	3	24	6	3	11	4	8	8	8	8	8	8	8
2	594	19	2	2	18	102	3	0	0	0	0	0	0	0	0	0	0	0	0	0	0	0	0	0	0	0	0	0	0	0	0	0	1	1	1	1	1	4	0	0	4	0	8	8	8	8	8	8	8
2	595	19	2	2	19	111	3	0	0	0	0	0	0	0	0	0	0	0	0	0	0	0	0	0	0	0	0	0	0	2	0	0	1	0	0	0	1	3	0	2	1	0	8	8	8	8	8	8	8
2	596	19	1	2	32	222	1	0	0	0	0	0	0	0	0	0	0	0	0	0	1	0	0	0	0	0	0	0	0	0	1	1	1	1	1	1	1	6	0	0	4	2	8	8	8	8	8	8	8
2	597	19	1	1	30	234	2	0	0	0	0	0	0	0	0	0	0	0	0	0	0	0	0	0	0	0	0	0	0	0	1	1	2	2	2	2	2	10	0	0	8	2	8	8	8	8	8	8	8
2	598	19	1	1	20	102	3	0	0	0	0	0	0	0	0	0	0	0	0	0	0	0	0	0	0	0	0	0	0	0	0	0	0	0	0	0	0	0	0	0	0	0	8	8	8	8	8	8	8
2	599	19	9	1	29	235	3	0	0	0	0	0	0	0	0	0	0	0	0	0	0	0	0	0	0	0	0	0	0	0	2	2	2	2	2	2	2	12	0	0	8	4	8	8	8	8	8	8	8
2	600	19	9	2	44	102	1	0	0	0	0	0	0	0	0	0	0	0	0	0	0	0	0	0	0	0	0	0	0	0	1	1	1	1	1	1	1	6	0	0	4	2	8	8	8	8	8	8	8
2	601	20	1	1	18	223	2	0	0	1	1	0	0	1	0	6	6	0	1	1	6	3	3	0	0	2	2	0	1	1	0	0	1	1	1	0	2	13	1	8	4	0	8	8	8	8	8	8	8
2	602	20	1	1	43	228	3	0	0	3	4	3	3	0	0	0	0	0	0	1	4	0	0	0	0	0	0	0	0	0	0	0	1	1	1	1	1	13	9	0	4	0	8	8	8	8	8	8	8
2	604	20	2	2	44	229	6	0	0	2	0	1	2	0	0	0	0	0	0	0	1	2	0	2	0	0	0	0	1	0	0	0	0	2	2	0	0	10	5	1	4	0	8	8	8	8	8	8	8
2	607	20	2	1	40	109	1	0	0	0	0	0	0	0	0	0	0	0	0	6	6	5	2	2	0	0	0	0	0	0	0	0	0	0	0	0	0	0	0	0	0	0	8	8	8	8	8	8	8
2	608	20	2	1	36	230	3	0	0	1	0	6	0	0	6	0	0	0	6	6	6	0	0	1	0	0	0	0	1	1	2	1	1	6	6	3	3	29	7	2	18	3	8	8	8	8	8	8	8
2	609	20	2	2	37	230	2	0	0	1	1	3	2	0	3	0	0	3	6	4	3	0	0	1	0	0	0	0	0	0	0	1	3	2	1	1	0	15	6	3	4	1	8	8	8	8	8	8	8
2	611	20	1	1	29	204	2	0	0	5	0	2	0	0	2	1	0	0	0	2	2	2	3	1	0	0	1	0	0	1	3	2	2	3	2	3	2	23	7	2	10	5	8	8	8	8	8	8	8
2	612	20	1	2	18	109	3	0	0	2	6	1	1	0	0	0	0	0	0	0	0	3	0	0	0	0	0	0	0	0	0	0	0	0	0	0	0	4	4	0	0	0	8	8	8	8	8	8	8
2	613	20	1	2	20	108	3	1	0	2	0	3	2	0	0	1	1	6	6	6	4	26	16	14	0	0	0	1	4	3	4	4	0	0	0	2	3	35	7	15	5	8	8	8	8	8	8	8	8
2	614	20	1	2	52	108	6	9	0	2	0	6	0	0	6	0	0	0	0	0	6	0	0	0	0	0	0	0	0	0	0	0	0	4	4	0	0	16	8	0	8	0	8	8	8	8	8	8	8
2	616	20	1	1	25	109	3	1	0	3	0	1	0	0	0	0	0	0	0	1	1	1	0	0	0	0	0	0	0	0	0	1	0	1	1	1	0	9	4	0	3	1	8	8	8	8	8	8	8
2	618	20	2	2	22	109	3	1	0	0	0	0	0	0	0	0	0	0	0	1	0	5	0	0	0	0	1	0	0	0	0	0	0	0	0	0	0	0	0	0	0	0	8	8	8	8	8	8	8
2	619	20	2	1	19	108	3	1	0	1	0	1	0	0	6	0	0	0	6	6	6	0	0	0	0	0	0	0	0	0	0	0	0	2	2	1	1	8	2	0	6	0	8	8	8	8	8	8	8
2	622	20	2	1	35	109	2	0	0	3	1	3	3	1	4	3	2	0	2	0	0	8	2	10	0	0	7	1	1	2	1	2	2	3	3	4	4	34	9	7	14	3	8	8	8	8	8	8	8
2	624	20	2	2	27	108	6	0	0	6	0	4	6	0	1	0	0	0	0	0	0	0	0	0	0	0	0	0	0	0	0	0	0	0	0	0	0	16	16	0	0	0	8	8	8	8	8	8	8
2	625	20	2	1	22	223	2	0	0	4	0	4	0	0	1	0	0	0	0	0	0	6	1	1	2	2	6	0	1	0	0	1	0	4	5	3	1	24	8	1	13	1	8	8	8	8	8	8	8
2	626	20	2	1	51	108	3	0	0	4	0	4	0	0	4	0	0	0	4	6	6	10	0	10	0	0	0	0	0	0	0	0	0	1	1	1	0	11	8	0	3	0	8	8	8	8	8	8	8
2	628	20	2	2	24	108	3	1	0	4	0	2	0	0	6	0	0	0	0	6	5	15	6	6	0	0	0	0	0	0	0	0	0	1	1	0	0	8	6	0	2	0	8	8	8	8	8	8	8
2	630	20	2	1	28	104	6	0	0	1	0	1	6	0	0	0	0	0	0	1	1	2	0	0	0	0	0	0	1	0	0	0	0	0	0	0	2	11	8	1	2	0	8	8	8	8	8	8	8
2	631	20	2	2	51	109	7	1	0	0	0	0	0	0	0	0	0	0	0	0	0	20	0	0	0	0	0	0	0	0	0	0	0	0	0	0	0	0	0	0	0	0	8	8	8	8	8	8	8
2	632	20	1	1	20	109	3	0	0	0	0	0	0	4	6	0	1	4	6	6	6	15	15	7	0	0	0	2	1	4	5	6	5	6	6	2	5	42	0	11	19	11	8	8	8	8	8	8	8
2	633	20	2	1	33	109	3	0	0	3	0	0	6	0	0	0	0	0	0	1	0	2	0	0	0	0	0	0	0	0	0	0	0	2	1	1	1	14	9	0	5	0	8	8	8	8	8	8	8
2	634	20	1	1	25	109	6	1	0	6	0	6	6	0	0	0	0	0	0	0	0	0	0	0	0	0	0	0	0	0	0	0	0	1	1	0	0	20	18	0	2	0	8	8	8	8	8	8	8
2	635	20	1	1	18	104	3	1	0	1	1	2	3	1	6	0	0	1	0	0	0	5	2	1	0	1	1	1	1	3	3	2	6	6	6	6	6	40	6	6	24	5	8	8	8	8	8	8	8
2	637	20	1	2	65	109	9	0	0	0	0	0	0	0	0	0	0	0	0	0	0	0	0	0	0	0	0	0	0	0	0	0	0	0	0	0	0	0	0	0	0	0	8	8	8	8	8	8	8
2	638	20	1	2	37	108	6	0	1	0	0	0	0	0	0	0	0	0	0	1	0	1	0	0	0	0	0	0	0	0	0	0	0	0	0	1	0	1	0	0	1	0	8	8	8	8	8	8	8
2	639	20	1	2	65	109	3	0	0	0	0	0	0	0	0	0	0	0	0	0	0	0	0	0	0	0	0	0	0	0	0	0	0	0	0	0	0	0	0	0	0	0	8	8	8	8	8	8	8
2	640	20	1	1	26	223	6	0	0	4	0	4	4	0	4	0	2	4	6	6	4	12	12	5	0	0	0	0	2	2	5	5	6	5	5	4	6	50	12	8	20	10	8	8	8	8	8	8	8
2	641	20	1	2	61	108	3	0	0	0	0	0	0	0	0	0	0	0	0	0	0	28	0	0	0	0	0	0	0	0	0	0	0	0	0	0	0	0	0	0	0	0	8	8	8	8	8	8	8
2	642	20	2	2	78	111	6	0	0	1	1	0	1	1	6	0	0	0	1	0	0	0	0	0	0	0	0	0	0	0	0	0	0	0	0	0	0	2	2	0	0	0	8	8	8	8	8	8	8
2	645	20	2	1	26	104	6	0	0	6	0	0	0	0	0	0	0	0	0	3	0	0	0	0	0	0	15	0	0	0	0	0	0	3	1	1	0	11	6	0	5	0	8	8	8	8	8	8	8
2	646	20	1	1	20	109	3	1	0	4	2	5	4	5	6	5	6	6	6	6	6	20	10	17	15	4	20	3	5	5	6	6	4	4	6	6	6	71	13	24	22	12	8	8	8	8	8	8	8
2	647	20	2	2	33	109	3	1	0	1	0	1	0	0	1	2	1	0	2	2	1	2	0	0	0	0	0	0	3	0	2	2	0	4	3	2	1	21	2	5	10	4	8	8	8	8	8	8	8
2	648	20	2	1	29	109	3	1	0	1	1	1	1	0	1	0	0	1	2	6	1	25	10	5	0	0	0	0	1	3	3	3	1	4	4	4	4	30	3	5	16	6	8	8	8	8	8	8	8
2	649	20	2	2	18	113	3	1	0	0	0	6	6	0	0	0	0	0	0	0	0	6	1	0	0	0	28	0	0	2	2	2	0	4	4	4	4	34	12	2	16	4	8	8	8	8	8	8	8
2	650	20	2	1	18	236	3	1	0	0	6	0	0	0	2	0	0	0	0	0	0	1	0	0	0	0	0	0	0	0	0	0	0	1	2	0	0	3	0	0	3	0	8	8	8	8	8	8	8
2	651	20	2	1	20	214	3	9	0	0	1	1	0	0	0	1	0	1	0	0	0	2	1	1	0	0	0	0	1	0	0	0	0	0	6	0	0	10	1	3	6	0	8	8	8	8	8	8	8
2	652	20	2	1	22	214	7	1	0	1	0	1	0	0	6	0	0	0	6	6	6	5	7	20	0	0	0	0	1	0	1	1	3	5	4	5	4	23	2	1	18	2	8	8	8	8	8	8	8
2	653	20	2	2	40	105	1	0	0	0	0	0	0	0	6	0	0	0	6	6	0	25	3	28	0	0	0	0	0	0	1	1	6	1	5	0	0	8	0	0	6	2	8	8	8	8	8	8	8
2	654	20	2	1	31	105	3	0	0	6	0	1	2	1	6	4	0	6	6	6	0	2	0	0	0	0	20	0	0	0	0	0	0	0	2	0	1	22	9	10	3	0	8	8	8	8	8	8	8
2	655	20	2	1	41	231	3	0	0	6	3	4	4	4	6	3	2	4	5	6	5	10	18	5	10	8	15	2	1	6	6	5	6	6	6	6	6	64	14	16	24	11	8	8	8	8	8	8	8
2	656	20	2	1	59	223	2	0	0	2	0	3	1	4	3	0	1	3	5	5	6	5	5	4	0	0	0	3	1	4	5	6	3	6	6	6	5	52	6	11	23	11	8	8	8	8	8	8	8
2	657	20	2	1	46	105	2	0	0	4	3	2	3	4	6	2	1	6	6	5	6	28	28	28	0	0	0	4	1	6	6	5	6	0	0	6	6	50	9	19	12	11	8	8	8	8	8	8	8
2	658	20	1	2	46	105	2	0	0	2	0	2	4	0	6	0	0	1	0	2	1	0	0	4	0	0	0	0	1	0	0	0	6	0	1	4	4	19	8	2	9	0	8	8	8	8	8	8	8
2	668	20	1	1	24	208	3	0	0	0	0	0	0	0	0	0	0	0	0	0	0	0	0	0	0	0	0	0	0	0	0	0	0	0	0	0	0	0	0	0	0	0	8	8	8	8	8	8	8
2	669	20	2	2	23	223	3	0	0	1	0	0	1	0	1	0	0	0	1	1	1	2	0	0	0	0	0	0	0	0	2	2	0	1	6	4	6	23	2	0	17	4	8	8	8	8	8	8	8
2	670	20	2	1	32	223	6	0	0	1	1	2	2	0	1	2	3	3	3	3	3	4	4	4	0	0	4	0	1	1	0	0	4	5	5	5	4	31	5	7	19	0	8	8	8	8	8	8	8
2	671	20	2	1	35	223	6	0	0	1	0	2	2	1	1	1	1	1	1	4	4	6	5	5	0	0	3	0	1	0	2	2	4	4	4	2	2	24	5	3	12	4	8	8	8	8	8	8	8
2	672	20	1	1	23	223	3	0	0	0	0	0	0	0	1	0	0	0	0	1	1	2	1	1	0	0	0	6	0	1	1	1	0	1	1	1	1	13	0	7	4	2	8	8	8	8	8	8	8
2	673	20	2	2	35	108	6	0	0	3	2	2	0	0	0	1	1	0	3	3	1	5	1	0	0	0	3	0	1	1	0	1	3	2	1	1	1	15	5	3	5	1	8	8	8	8	8	8	8
2	675	20	2	1	26	109	3	1	0	0	0	0	0	0	0	0	0	0	0	0	0	0	0	0	0	0	0	0	1	0	0	2	1	0	1	0	0	6	0	1	1	2	8	8	8	8	8	8	8
2	677	20	2	1	61	223	2	0	0	4	0	3	3	0	0	0	0	2	0	4	0	0	0	0	0	0	0	0	1	0	0	0	0	0	0	0	0	13	10	3	0	0	8	8	8	8	8	8	8
2	678	20	2	2	40	109	3	0	0	0	0	0	0	0	0	0	0	0	0	0	0	3	2	0	0	0	0	0	0	0	0	0	0	0	0	0	0	0	0	0	0	0	8	8	8	8	8	8	8
2	680	20	2	1	21	104	3	1	0	0	0	2	4	1	6	0	1	3	5	6	4	0	0	0	0	1	0	0	1	0	1	4	6	2	3	2	1	26	6	4	8	5	8	8	8	8	8	8	8
2	681	20	2	2	19	223	2	0	0	0	0	0	0	0	0	0	0	0	0	0	0	0	0	0	0	0	0	0	0	0	0	1	0	0	1	0	0	3	0	0	1	1	8	8	8	8	8	8	8
2	683	20	2	1	20	103	3	1	0	3	0	4	2	0	6	2	4	1	1	2	2	0	0	0	0	0	0	0	0	1	2	0	0	3	2	2	2	22	9	4	9	2	8	8	8	8	8	8	8
2	684	20	2	2	39	108	3	0	0	0	0	0	0	0	0	0	0	0	0	0	0	0	0	0	0	0	0	1	1	0	0	1	2	1	2	3	1	11	0	2	7	1	8	8	8	8	8	8	8
2	685	20	2	2	37	222	2	1	0	0	0	0	0	0	0	0	0	0	0	0	0	0	0	0	0	0	0	0	0	4	0	2	1	2	3	5	6	24	0	4	16	2	8	8	8	8	8	8	8
2	686	20	2	1	20	108	3	0	0	3	3	3	3	1	6	2	3	3	2	6	5	6	3	0	1	2	0	0	0	0	1	6	0	3	6	4	4	43	9	5	17	7	8	8	8	8	8	8	8
2	687	20	2	2	41	108	3	0	0	0	0	0	0	0	0	0	0	0	0	0	0	0	0	0	0	0	0	0	0	0	2	0	0	1	1	1	1	4	0	0	4	2	8	8	8	8	8	8	8
2	689	20	2	2	28	104	3	0	0	0	1	4	1	1	1	1	1	1	1	1	1	0	0	0	0	0	0	0	0	1	0	2	1	0	2	0	0	14	5	3	2	2	8	8	8	8	8	8	8
2	690	20	2	1	39	109	6	0	0	2	1	1	0	0	1	0	0	0	1	6	6	0	0	1	0	0	0	0	1	0	6	6	0	4	5	5	6	36	3	1	20	12	8	8	8	8	8	8	8
2	692	20	2	1	21	109	3	1	0	0	0	0	0	0	6	0	0	0	6	6	6	2	0	0	0	0	0	0	0	0	2	2	0	2	2	0	0	8	0	0	4	4	8	8	8	8	8	8	8
2	693	20	2	1	20	109	3	1	0	0	0	1	1	0	3	2	2	0	0	0	0	13	2	8	0	0	0	0	0	1	0	0	1	1	0	0	0	6	2	3	1	0	8	8	8	8	8	8	8
2	695	20	2	2	26	109	3	0	0	6	0	6	6	1	6	1	2	3	6	6	6	5	4	5	0	0	10	1	1	5	5	4	2	5	2	3	2	49	18	11	12	9	8	8	8	8	8	8	8
2	696	20	2	1	21	107	3	1	0	3	0	2	1	0	1	1	1	2	2	3	3	2	2	2	0	0	0	0	1	0	2	2	0	2	3	3	2	24	6	4	10	4	8	8	8	8	8	8	8
2	697	20	2	1	20	109	3	1	0	0	0	0	0	0	2	0	0	0	2	6	2	0	0	0	0	0	0	1	1	0	2	1	1	1	1	1	1	8	0	2	4	3	8	8	8	8	8	8	8
2	698	20	2	1	57	109	3	0	0	3	0	3	0	0	0	0	0	0	6	6	6	15	4	0	0	0	0	0	1	0	6	6	0	6	6	4	0	35	6	1	16	12	8	8	8	8	8	8	8
2	701	21	1	1	35	115	3	1	0	0	0	0	0	0	5	0	0	5	5	6	5	2	1	1	0	0	5	5	5	0	1	1	4	4	4	4	4	33	0	15	16	2	8	8	8	8	8	8	8
2	702	21	1	1	48	115	3	1	0	4	0	0	5	0	0	0	0	0	1	2	0	0	0	0	0	0	0	0	0	0	0	0	0	2	0	2	0	13	9	0	4	0	8	8	8	8	8	8	8
2	703	21	1	2	27	115	2	0	0	0	0	0	0	0	0	0	0	0	0	0	0	5	0	5	0	0	0	0	0	0	0	4	0	0	0	0	0	8	0	0	0	4	8	8	8	8	8	8	8
2	704	21	2	2	33	115	3	1	0	0	0	0	1	0	0	0	0	0	0	1	0	1	1	1	0	0	0	0	0	0	0	2	0	2	1	1	0	9	1	0	4	2	8	8	8	8	8	8	8
2	706	21	2	1	79	115	3	0	0	0	0	0	0	0	0	0	0	0	0	0	0	0	0	0	0	0	0	0	0	0	0	0	0	0	0	0	0	0	0	0	0	0	8	8	8	8	8	8	8
2	707	21	2	2	58	115	6	0	0	0	0	0	0	0	0	0	0	0	0	0	0	3	0	0	0	0	0	0	0	0	0	0	0	0	0	0	0	0	0	0	0	0	8	8	8	8	8	8	8
2	708	21	1	1	47	223	2	0	0	0	0	0	0	0	1	0	2	0	2	2	2	0	0	0	0	0	0	0	0	0	1	1	0	1	1	1	1	6	0	0	4	2	8	8	8	8	8	8	8
2	709	21	1	1	24	115	3	0	0	0	0	0	0	0	0	0	0	0	0	0	0	15	0	0	0	0	0	0	0	0	3	3	0	3	3	3	3	18	0	0	12	6	8	8	8	8	8	8	8
2	710	21	1	1	79	115	2	0	0	0	0	0	0	0	0	0	0	0	2	1	2	0	0	0	0	0	0	0	0	0	0	0	0	4	0	6	0	10	0	0	10	0	8	8	8	8	8	8	8
2	711	21	1	1	52	115	6	0	1	6	0	6	6	0	0	0	0	6	0	1	6	0	0	0	0	0	0	0	1	0	0	0	2	6	2	0	2	35	18	7	10	0	8	8	8	8	8	8	8
2	712	21	1	2	58	115	3	0	0	0	0	0	0	0	0	0	0	0	0	0	0	0	0	0	0	0	0	1	0	0	2	2	0	2	2	2	2	13	0	1	8	4	8	8	8	8	8	8	8
2	713	21	1	1	24	101	6	0	1	4	0	2	5	0	6	1	0	2	4	1	0	0	0	5	0	0	0	0	1	0	1	1	0	1	1	0	0	19	11	4	2	2	8	8	8	8	8	8	8
2	714	21	1	1	51	101	2	0	0	0	0	0	0	0	1	0	0	0	1	1	1	2	0	2	0	0	0	0	1	0	0	0	0	1	1	1	0	4	0	1	3	0	8	8	8	8	8	8	8
2	715	21	1	2	55	101	2	9	9	0	0	0	0	0	0	0	0	0	0	0	0	0	0	0	0	0	0	0	0	0	0	0	0	0	0	0	0	0	0	0	0	0	8	8	8	8	8	8	8
2	717	21	2	1	18	101	3	0	0	0	0	0	0	0	1	0	0	0	0	0	0	0	0	0	0	0	0	0	0	1	4	4	0	4	5	5	5	28	0	1	19	8	8	8	8	8	8	8	8
2	718	21	2	1	50	101	3	0	0	5	0	5	3	0	2	0	0	0	6	4	3	0	0	0	0	0	0	0	0	0	2	2	0	4	4	3	2	30	13	0	13	4	8	8	8	8	8	8	8
2	720	21	2	1	86	101	9	9	9	5	0	5	3	0	0	0	0	0	1	6	0	0	0	0	0	0	0	0	0	0	0	0	6	0	0	6	0	19	13	0	6	0	8	8	8	8	8	8	8
2	721	21	2	2	54	101	6	0	0	0	0	0	0	0	0	0	0	0	0	0	0	0	0	0	0	0	0	0	0	0	0	0	0	0	0	0	0	0	0	0	0	0	8	8	8	8	8	8	8
2	722	21	2	1	54	101	6	0	0	0	0	0	0	0	0	0	0	0	0	0	0	0	0	0	0	0	0	0	0	0	0	0	0	0	0	0	0	0	0	0	0	0	8	8	8	8	8	8	8
2	723	21	9	1	46	101	3	0	0	0	0	0	0	0	0	0	0	0	0	6	0	0	0	0	0	0	0	0	0	0	0	0	0	0	0	0	0	0	0	0	0	0	8	8	8	8	8	8	8
2	724	21	9	2	29	101	3	1	0	0	0	4	0	0	0	0	0	0	0	1	1	2	1	0	0	0	0	0	0	0	0	0	0	1	1	0	0	6	4	0	2	0	8	8	8	8	8	8	8
2	725	21	1	2	31	101	6	0	0	0	0	0	0	0	0	0	0	0	1	1	1	2	0	0	0	0	0	0	0	0	2	2	0	1	2	2	2	11	0	0	7	4	8	8	8	8	8	8	8
2	726	21	9	1	48	101	3	0	0	0	0	0	0	0	0	0	0	0	0	0	0	0	0	0	0	0	0	0	1	0	0	0	1	0	0	0	0	1	0	1	0	0	8	8	8	8	8	8	8
2	727	21	9	1	52	101	3	0	0	6	0	6	0	0	5	0	0	0	5	1	2	0	0	0	0	0	0	1	1	0	2	2	0	2	2	2	2	26	12	2	8	4	8	8	8	8	8	8	8
2	728	21	1	1	24	115	3	1	0	6	0	6	5	0	3	0	0	0	6	5	6	3	3	10	0	0	0	1	6	0	4	4	0	5	4	5	3	49	17	7	17	8	8	8	8	8	8	8	8
2	730	21	1	2	26	102	6	1	0	0	0	0	1	0	0	0	0	0	1	1	1	0	0	0	0	0	0	0	0	0	0	0	1	3	2	0	1	7	1	0	6	0	8	8	8	8	8	8	8
2	731	21	1	2	38	212	6	0	0	2	0	4	0	0	0	0	0	0	0	0	0	0	0	0	0	0	0	0	0	1	0	0	0	1	1	1	1	11	6	1	4	0	8	8	8	8	8	8	8
2	733	21	1	2	24	205	6	0	0	2	0	3	0	0	3	0	0	0	2	3	3	3	0	0	0	0	0	0	1	0	2	1	0	3	2	2	4	19	5	1	11	3	8	8	8	8	8	8	8
2	734	21	1	1	28	102	6	1	0	2	0	2	2	0	1	0	0	0	0	2	1	0	0	0	0	0	0	0	1	0	0	0	1	2	2	2	2	15	6	1	8	0	8	8	8	8	8	8	8
2	735	21	1	2	26	102	6	0	0	2	0	2	2	0	3	0	0	0	0	0	0	5	1	1	0	0	0	0	1	0	0	1	0	0	0	0	0	9	6	1	0	1	8	8	8	8	8	8	8
2	736	21	1	2	28	115	2	0	0	0	0	0	0	0	0	0	0	0	1	1	1	3	1	1	0	0	0	0	0	0	0	0	0	0	0	0	0	0	0	0	0	0	8	8	8	8	8	8	8
2	739	21	1	2	23	115	6	1	0	0	0	0	0	0	0	0	0	0	0	0	0	2	0	2	0	0	0	0	0	0	0	0	0	0	0	0	0	0	0	0	0	0	8	8	8	8	8	8	8
2	740	21	1	1	25	106	3	0	0	1	0	3	0	3	4	0	1	1	3	6	4	0	0	4	0	0	2	1	5	4	5	5	2	5	5	5	6	46	4	11	21	10	8	8	8	8	8	8	8
2	741	21	1	1	24	108	6	0	0	4	0	4	0	0	0	0	0	1	6	6	6	8	0	0	0	0	0	0	1	0	0	0	2	6	6	4	2	28	8	2	18	0	8	8	8	8	8	8	8
2	742	21	1	2	58	115	6	0	0	3	1	2	2	0	0	1	0	1	3	1	0	3	3	3	0	0	0	1	1	0	0	0	0	1	1	1	2	16	7	4	5	0	8	8	8	8	8	8	8
2	743	21	1	2	35	214	6	0	0	0	0	0	0	0	0	0	0	0	0	0	0	20	0	0	0	0	0	0	0	0	0	0	0	0	0	0	1	1	0	0	1	0	8	8	8	8	8	8	8
2	744	21	1	1	25	107	6	0	0	0	0	0	0	0	0	0	0	0	0	0	0	5	0	3	0	0	0	0	0	0	4	3	4	4	2	3	0	15	0	0	9	7	8	8	8	8	8	8	8
2	745	21	1	1	24	235	6	0	0	2	0	2	2	0	1	0	0	0	2	2	1	3	3	3	0	0	0	0	1	0	2	2	1	3	3	3	2	22	6	1	11	4	8	8	8	8	8	8	8
2	746	21	1	1	46	111	3	0	0	0	0	1	0	0	0	0	0	0	0	1	0	0	0	0	0	0	0	0	0	0	3	3	0	0	1	1	0	9	1	0	2	6	8	8	8	8	8	8	8
2	747	21	1	1	57	115	3	0	0	6	0	6	6	0	6	5	0	0	0	0	5	3	3	3	0	0	0	0	0	0	0	0	0	0	0	0	0	23	18	5	0	0	8	8	8	8	8	8	8
2	748	21	1	2	72	115	1	0	0	0	0	0	1	0	0	0	0	0	0	0	0	0	0	0	0	0	0	0	0	0	0	0	0	0	0	0	0	1	1	0	0	0	8	8	8	8	8	8	8
2	749	21	1	2	62	115	6	0	0	6	0	6	6	1	6	0	0	0	6	1	6	0	0	0	0	0	0	0	0	0	6	6	0	0	0	0	0	30	18	0	0	12	8	8	8	8	8	8	8
2	750	21	1	1	43	115	3	0	0	1	1	0	0	0	0	0	0	0	0	0	0	0	0	0	0	0	0	0	0	0	0	0	0	0	0	0	0	1	1	0	0	0	8	8	8	8	8	8	8
2	751	21	1	1	25	115	3	1	0	0	0	1	0	0	6	0	0	0	2	6	6	0	0	0	0	0	0	0	0	0	2	2	2	0	0	2	2	9	1	0	4	4	8	8	8	8	8	8	8
2	752	21	1	1	68	107	2	0	0	0	0	0	0	0	0	0	0	0	0	0	0	0	0	0	0	0	0	0	0	0	0	0	0	0	0	0	0	0	0	0	0	0	8	8	8	8	8	8	8
2	753	21	1	1	50	115	3	0	0	0	0	0	1	0	0	0	0	0	6	0	0	10	10	10	0	0	0	0	0	0	2	2	2	2	2	2	2	13	1	0	8	4	8	8	8	8	8	8	8
2	755	21	1	1	60	115	3	0	0	3	2	1	1	1	1	2	2	1	6	6	6	4	0	0	0	0	0	0	1	0	2	2	0	2	2	4	4	25	5	4	12	4	8	8	8	8	8	8	8
2	756	21	1	1	23	115	6	0	0	0	0	1	0	0	0	0	0	0	1	1	0	3	0	0	0	0	0	0	0	0	0	0	0	1	1	0	0	3	1	0	2	0	8	8	8	8	8	8	8
2	758	21	1	1	26	115	2	0	0	0	0	0	1	0	1	0	0	0	1	1	1	4	1	2	0	0	0	0	0	0	1	1	0	3	3	2	3	14	1	0	11	2	8	8	8	8	8	8	8
2	759	21	1	2	23	115	3	0	0	0	0	0	0	0	0	0	0	0	0	0	0	28	0	0	0	0	3	0	0	0	0	0	0	0	0	0	0	0	0	0	0	0	8	8	8	8	8	8	8
2	760	21	1	2	42	115	6	0	0	4	0	5	3	0	0	0	0	0	0	0	1	0	0	0	0	0	0	0	0	0	0	0	0	0	0	0	0	12	12	0	0	0	8	8	8	8	8	8	8
2	761	21	1	2	33	115	3	0	0	3	0	3	0	0	0	0	0	0	0	0	3	2	0	0	0	0	0	0	0	0	0	1	0	4	4	4	2	22	6	0	14	1	8	8	8	8	8	8	8
2	762	21	1	1	51	214	6	0	0	3	0	0	0	0	0	0	0	0	0	1	1	0	0	0	0	0	0	0	0	0	0	1	0	1	1	1	1	9	3	0	4	1	8	8	8	8	8	8	8
2	763	21	1	2	22	115	6	0	0	1	0	6	1	0	0	0	0	0	0	0	2	1	0	0	0	0	28	0	1	0	2	0	0	1	1	0	0	11	8	1	2	2	8	8	8	8	8	8	8
2	764	21	1	2	53	115	2	0	0	0	0	0	0	0	0	0	0	0	0	6	0	0	0	0	0	0	0	0	0	0	0	2	0	2	2	2	0	10	0	0	6	2	8	8	8	8	8	8	8
2	765	21	1	1	36	205	3	0	0	1	0	1	0	0	1	1	0	1	6	6	6	6	6	10	0	0	0	0	6	1	6	6	3	6	6	6	6	47	2	9	24	12	8	8	8	8	8	8	8
2	766	21	1	2	33	235	7	0	0	6	0	5	5	0	6	0	0	5	6	6	5	28	5	15	0	0	15	1	1	0	4	4	1	6	6	4	5	52	16	7	21	8	8	8	8	8	8	8	8
2	767	21	1	1	26	103	7	0	0	6	0	6	0	0	6	0	0	0	0	6	6	0	0	0	0	0	0	0	0	0	2	2	0	2	2	3	3	26	12	0	10	4	8	8	8	8	8	8	8
2	768	21	1	2	32	107	6	0	0	3	0	1	3	0	2	0	0	0	3	6	3	4	2	0	0	0	0	0	0	0	0	0	0	2	3	1	0	13	7	0	6	0	8	8	8	8	8	8	8
2	769	21	1	2	29	101	3	0	0	0	0	0	0	0	0	0	0	0	0	0	0	3	0	0	0	0	0	0	0	0	0	0	0	6	0	0	0	6	0	0	6	0	8	8	8	8	8	8	8
2	770	21	1	2	33	108	3	0	0	4	0	0	0	0	3	0	0	0	3	3	6	10	5	10	0	0	0	0	1	0	4	4	2	2	2	0	2	19	4	1	6	8	8	8	8	8	8	8	8
2	771	21	1	2	27	108	6	0	0	0	0	0	0	0	1	0	0	0	0	2	1	0	0	0	0	0	0	0	0	0	1	1	0	2	2	0	2	8	0	0	6	2	8	8	8	8	8	8	8
2	772	21	1	2	22	236	6	0	0	1	1	0	0	1	6	0	0	0	6	6	6	15	15	20	0	0	0	0	1	0	4	4	0	0	6	6	0	22	1	1	12	8	8	8	8	8	8	8	8
2	773	21	1	2	24	102	7	1	0	0	0	0	6	0	0	0	0	6	0	0	0	0	0	0	0	0	0	0	0	0	0	0	0	6	0	0	0	18	6	6	6	0	8	8	8	8	8	8	8
2	774	21	1	2	41	227	6	0	0	3	0	3	3	0	0	0	0	0	0	0	0	10	5	5	0	0	0	0	0	0	0	4	0	0	0	0	0	17	9	0	0	4	8	8	8	8	8	8	8
2	775	21	1	2	36	206	6	0	0	3	0	2	1	0	1	2	2	1	1	1	1	5	2	2	0	0	0	0	0	0	0	0	0	2	2	2	0	15	6	3	6	0	8	8	8	8	8	8	8
2	776	21	1	2	33	206	6	0	0	1	1	0	2	0	0	0	0	1	2	2	1	7	3	2	0	0	0	1	0	2	3	2	1	3	3	2	2	21	3	4	10	5	8	8	8	8	8	8	8
2	777	21	1	1	42	206	2	0	0	3	0	3	0	0	6	0	0	6	6	6	6	0	0	0	0	0	0	0	3	3	6	6	6	6	4	5	4	49	6	12	19	12	8	8	8	8	8	8	8
2	778	21	1	2	18	206	3	1	0	1	0	0	0	0	2	0	0	0	0	1	1	10	0	0	0	0	6	0	0	0	2	2	0	1	1	0	0	7	1	0	2	4	8	8	8	8	8	8	8
2	779	21	1	1	29	107	6	0	0	4	0	1	0	4	6	0	0	6	6	6	6	2	1	0	0	0	0	0	1	0	1	1	0	1	1	1	1	18	5	7	4	2	8	8	8	8	8	8	8
2	780	21	1	2	48	115	2	0	0	0	0	0	0	0	0	0	0	0	0	0	0	0	0	0	0	0	0	0	0	0	0	0	0	1	1	0	0	2	0	0	2	0	8	8	8	8	8	8	8
2	781	21	1	2	50	115	6	0	0	6	0	0	6	0	0	0	0	0	0	6	6	0	0	0	0	0	0	0	0	0	0	0	0	2	2	0	0	16	12	0	4	0	8	8	8	8	8	8	8
2	782	21	1	2	18	108	2	1	0	3	0	1	2	0	0	0	0	0	2	3	0	7	0	2	0	0	0	0	0	0	0	0	2	0	1	0	0	7	6	0	1	0	8	8	8	8	8	8	8
2	783	21	1	1	18	115	2	1	0	3	0	1	1	0	0	4	5	3	0	0	0	26	5	20	0	0	0	1	0	2	1	1	4	6	5	5	4	37	5	10	20	2	8	8	8	8	8	8	8
2	784	21	1	2	55	115	2	0	0	0	0	0	0	0	0	0	0	0	0	0	0	0	0	0	0	0	0	0	0	0	1	1	0	1	1	1	0	5	0	0	3	2	8	8	8	8	8	8	8
2	785	21	1	2	57	115	7	0	0	6	0	0	0	0	0	0	0	0	0	0	0	0	0	0	0	0	0	0	0	0	0	0	0	0	0	0	0	6	6	0	0	0	8	8	8	8	8	8	8
2	786	21	1	2	57	115	6	1	0	1	0	3	3	0	0	0	0	0	5	5	5	7	0	2	0	0	1	0	0	1	6	6	1	3	3	3	3	32	7	1	12	12	8	8	8	8	8	8	8
2	787	21	1	2	33	115	2	0	0	0	0	0	0	0	0	0	0	0	0	0	0	10	0	1	0	0	0	0	0	0	0	0	0	0	0	0	0	0	0	0	0	0	8	8	8	8	8	8	8
2	788	21	1	2	43	115	3	0	0	6	2	6	0	2	6	2	0	0	6	3	6	3	0	2	0	0	0	0	1	0	4	0	0	6	6	4	2	33	12	3	18	4	8	8	8	8	8	8	8
2	789	21	1	1	44	115	3	0	0	0	0	0	0	0	0	0	0	0	0	0	0	0	0	0	0	0	0	0	0	0	0	0	0	0	0	0	0	0	0	0	0	0	8	8	8	8	8	8	8
2	790	21	1	2	62	115	2	0	0	0	0	0	0	0	0	0	0	0	0	0	0	0	0	0	0	0	0	0	0	0	0	1	1	4	4	1	4	15	0	0	13	1	8	8	8	8	8	8	8
2	792	21	1	1	65	115	2	1	0	0	0	0	0	0	0	0	0	0	0	0	0	5	0	0	0	0	0	0	0	0	0	0	0	1	1	0	0	2	0	0	2	0	8	8	8	8	8	8	8
2	793	21	1	2	47	115	3	0	0	0	0	0	0	0	0	0	0	0	1	1	0	28	0	0	0	0	0	0	0	0	1	0	0	0	0	0	0	0	0	0	0	1	8	8	8	8	8	8	8
2	794	21	1	2	46	115	2	0	0	0	0	0	0	0	1	0	0	0	0	0	0	0	0	0	0	0	0	0	1	0	0	1	0	0	1	0	1	5	0	1	2	1	8	8	8	8	8	8	8
2	795	21	1	1	23	115	6	0	0	0	0	0	6	0	0	0	0	0	6	0	0	10	1	0	0	0	0	0	1	0	2	0	0	2	2	1	0	12	6	1	5	2	8	8	8	8	8	8	8
2	796	21	1	1	57	115	2	0	0	0	0	0	0	0	0	0	0	0	0	0	0	0	0	0	0	0	0	0	0	0	0	0	0	0	0	0	0	0	0	0	0	0	8	8	8	8	8	8	8
2	797	21	1	2	49	115	2	0	0	0	0	0	0	0	0	0	0	0	0	0	0	0	0	0	0	0	0	0	0	0	0	0	0	0	0	0	0	0	0	0	0	0	8	8	8	8	8	8	8
2	798	21	1	2	34	115	3	0	0	0	0	0	0	0	0	0	0	1	1	1	1	1	1	1	0	0	0	0	0	0	0	0	1	2	2	2	0	7	0	1	6	0	8	8	8	8	8	8	8
2	800	21	2	1	20	115	3	1	0	2	1	2	2	1	6	2	6	6	6	6	6	15	10	10	0	0	1	3	6	3	6	6	2	6	6	6	6	62	6	20	24	12	8	8	8	8	8	8	8
2	801	22	1	1	29	104	6	0	0	6	0	6	6	0	0	0	0	0	1	1	1	1	0	0	0	0	0	0	1	0	1	3	0	3	3	3	4	38	18	1	13	4	8	8	8	8	8	8	8
2	802	22	2	1	44	109	2	0	0	0	0	1	0	0	6	0	0	0	0	6	6	0	0	0	0	0	0	0	0	0	1	1	0	1	1	1	1	7	1	0	4	2	8	8	8	8	8	8	8
2	803	22	9	1	21	104	6	1	0	1	1	0	0	0	3	0	0	2	3	5	5	3	2	1	0	0	0	0	0	0	1	1	0	3	3	1	1	13	1	2	8	2	8	8	8	8	8	8	8
2	804	22	2	1	52	210	3	0	0	6	0	6	6	0	6	0	0	0	6	6	6	0	0	10	0	0	0	0	1	2	2	3	4	3	4	5	5	44	18	3	17	5	8	8	8	8	8	8	8
2	806	22	2	1	30	101	6	0	0	0	0	1	0	0	6	0	0	0	0	6	6	0	0	0	0	0	0	0	0	0	2	2	2	2	2	4	4	17	1	0	12	4	8	8	8	8	8	8	8
2	807	22	2	2	46	101	3	0	0	6	0	0	6	0	0	0	0	0	0	3	0	0	0	0	0	0	0	0	0	0	3	3	0	3	2	2	1	26	12	0	8	6	8	8	8	8	8	8	8
2	808	22	2	1	26	231	3	1	0	2	0	0	0	0	1	0	0	0	4	1	6	5	0	0	0	0	10	0	0	0	2	2	0	3	3	1	1	14	2	0	8	4	8	8	8	8	8	8	8
2	809	22	1	2	45	222	3	0	0	0	0	6	0	0	0	0	0	0	0	0	0	0	0	0	0	0	0	0	0	0	0	0	0	0	0	0	0	6	6	0	0	0	8	8	8	8	8	8	8
2	810	22	1	1	28	102	6	0	0	3	1	3	1	1	5	0	0	5	6	6	6	2	2	2	1	2	0	0	0	0	3	3	0	6	4	3	4	35	7	5	17	6	8	8	8	8	8	8	8
2	812	22	1	2	45	106	3	0	0	0	0	0	0	0	0	0	0	0	0	0	0	1	1	0	0	0	0	0	0	0	0	0	0	0	0	0	0	0	0	0	0	0	8	8	8	8	8	8	8
2	813	22	1	2	22	222	6	1	0	0	0	0	0	1	6	2	3	0	0	6	0	3	1	1	0	0	2	0	3	0	2	5	1	3	5	5	3	31	0	5	16	7	8	8	8	8	8	8	8
2	815	22	1	2	29	107	2	0	0	0	0	2	1	0	0	0	0	0	1	1	1	7	5	0	0	0	0	0	0	0	0	1	0	1	1	0	0	7	3	0	2	1	8	8	8	8	8	8	8
2	816	22	1	1	37	101	3	0	0	6	1	2	1	1	2	0	1	6	6	6	6	5	4	2	0	0	0	0	1	0	1	2	3	2	3	3	4	32	9	7	12	3	8	8	8	8	8	8	8
2	817	22	1	1	19	102	3	1	0	1	0	1	2	0	3	0	0	1	1	3	3	2	0	1	0	0	0	0	0	0	0	0	0	0	0	0	0	5	4	1	0	0	8	8	8	8	8	8	8
2	818	22	2	1	45	106	6	0	1	3	0	6	0	0	3	0	0	1	3	1	1	0	0	5	0	0	0	0	1	0	0	0	0	1	1	1	0	14	9	2	3	0	8	8	8	8	8	8	8
2	819	22	2	1	50	299	6	0	0	3	0	3	0	1	5	0	0	5	5	6	5	2	2	5	2	2	1	0	0	0	0	0	0	1	1	1	0	14	6	5	3	0	8	8	8	8	8	8	8
2	822	22	1	2	24	104	6	0	0	0	0	0	0	0	0	0	0	0	0	0	0	12	0	10	0	5	3	0	0	0	0	0	0	0	0	0	0	0	0	0	0	0	8	8	8	8	8	8	8
2	823	22	9	2	43	104	3	0	0	0	0	0	0	0	0	0	0	0	1	0	0	3	1	0	0	0	0	0	0	0	1	1	1	1	3	1	1	8	0	0	6	2	8	8	8	8	8	8	8
2	824	22	1	2	18	106	2	1	0	0	0	0	0	0	0	0	0	0	0	0	0	0	0	0	0	0	0	0	0	0	0	0	0	0	0	0	0	0	0	0	0	0	8	8	8	8	8	8	8
2	825	22	1	1	26	102	6	0	0	0	0	2	2	0	1	0	0	0	1	3	3	8	2	5	2	10	0	2	4	2	1	1	1	1	2	2	1	20	4	8	6	2	8	8	8	8	8	8	8
2	826	22	1	2	23	109	2	0	0	0	0	0	0	0	1	0	0	0	3	0	0	10	0	3	0	0	0	0	0	0	0	0	0	0	0	0	0	0	0	0	0	0	8	8	8	8	8	8	8
2	827	22	2	1	39	106	2	0	0	0	0	0	0	0	2	0	0	0	0	3	0	1	0	0	0	0	0	0	2	0	0	1	1	2	2	3	0	11	0	2	7	1	8	8	8	8	8	8	8
2	828	22	1	1	51	102	3	0	0	1	0	0	1	0	6	0	0	0	6	6	6	0	0	0	0	0	0	0	0	0	2	2	0	2	2	2	2	14	2	0	8	4	8	8	8	8	8	8	8
2	830	22	1	1	28	210	6	0	0	3	3	3	3	2	6	0	0	3	3	5	5	10	8	8	0	15	0	2	5	3	3	3	5	5	5	4	4	46	9	13	18	6	8	8	8	8	8	8	8
2	833	22	2	1	31	102	7	0	0	2	0	2	0	0	6	0	0	0	6	6	6	0	0	0	0	0	0	0	0	0	2	1	1	4	4	3	3	20	4	0	14	3	8	8	8	8	8	8	8
2	834	22	1	1	24	109	7	0	0	1	2	1	1	0	2	0	0	0	1	2	2	3	0	0	0	0	0	0	0	1	2	2	2	3	3	3	2	19	3	1	11	4	8	8	8	8	8	8	8
2	835	22	2	1	39	231	2	0	0	1	0	2	0	0	6	0	0	0	0	6	6	0	0	0	0	0	0	0	1	0	1	1	1	4	4	3	3	20	3	1	14	2	8	8	8	8	8	8	8
2	836	22	2	1	30	109	2	0	0	2	0	2	0	0	5	0	0	0	6	6	6	0	0	0	0	0	0	1	1	1	2	1	1	4	4	3	3	23	4	3	14	3	8	8	8	8	8	8	8
2	837	22	1	1	24	223	9	9	0	0	1	0	0	0	0	0	1	0	0	0	0	3	1	2	0	0	0	1	0	2	2	2	1	1	2	3	3	16	0	3	9	4	8	8	8	8	8	8	8
2	838	22	2	2	22	106	3	1	0	0	0	1	0	0	3	0	0	0	1	2	6	0	0	0	0	0	0	0	0	0	0	0	0	0	2	2	2	7	1	0	6	0	8	8	8	8	8	8	8
2	839	22	1	2	21	222	6	1	0	0	0	0	0	0	0	0	0	0	1	2	1	2	2	0	0	0	0	0	0	1	1	2	2	2	3	3	0	13	0	1	8	3	8	8	8	8	8	8	8
2	840	22	1	1	24	210	3	1	0	6	0	6	6	0	0	0	0	0	0	0	0	3	3	3	0	0	0	0	0	2	0	0	0	0	0	0	0	20	18	2	0	0	8	8	8	8	8	8	8
2	841	22	1	2	21	114	3	0	0	2	0	0	0	0	0	0	0	0	1	6	6	5	5	5	0	0	0	0	1	0	4	4	4	4	3	4	3	25	2	1	14	8	8	8	8	8	8	8	8
2	842	22	1	1	52	227	6	1	0	0	0	0	0	0	1	0	0	0	1	3	3	0	0	0	0	0	0	0	0	0	2	2	0	1	2	2	2	11	0	0	7	4	8	8	8	8	8	8	8
2	843	22	1	1	56	102	6	0	0	2	1	2	1	0	2	0	0	0	1	1	1	10	0	10	0	0	0	0	0	0	0	4	0	0	1	1	1	16	5	0	3	4	8	8	8	8	8	8	8
2	844	22	1	2	24	102	2	0	0	0	0	1	0	3	1	0	0	0	1	1	0	5	2	0	0	0	10	0	0	0	0	0	0	4	0	1	0	6	1	0	5	0	8	8	8	8	8	8	8
2	845	22	1	1	19	231	3	0	0	0	0	0	0	0	0	0	0	0	6	3	0	10	0	0	0	0	0	1	0	0	3	3	0	1	4	2	0	14	0	1	7	6	8	8	8	8	8	8	8
2	846	22	2	1	27	102	7	0	0	2	0	6	4	0	6	0	0	0	6	2	6	2	2	2	0	0	0	0	1	0	0	0	0	2	2	1	2	20	12	1	7	0	8	8	8	8	8	8	8
2	847	22	2	2	44	116	2	0	0	2	0	0	0	0	6	0	0	0	0	1	0	4	0	0	0	0	0	1	1	4	4	2	1	5	5	6	4	32	2	6	20	6	8	8	8	8	8	8	8
2	848	22	2	2	52	235	2	0	0	4	0	5	5	5	6	5	5	6	6	6	6	0	0	0	0	0	28	1	1	3	5	3	5	3	1	6	3	49	14	16	13	8	8	8	8	8	8	8	8
2	849	22	9	1	29	111	2	0	0	0	0	0	3	0	3	0	0	1	4	6	6	6	4	2	0	10	0	0	1	0	1	1	0	3	3	3	3	19	3	2	12	2	8	8	8	8	8	8	8
2	850	22	2	2	36	212	3	0	0	4	0	5	4	0	6	0	0	2	1	1	6	1	1	0	0	0	2	0	1	0	1	1	0	3	4	1	1	27	13	3	9	2	8	8	8	8	8	8	8
2	851	22	1	1	25	113	3	1	0	2	0	0	0	0	2	0	0	0	0	0	1	2	0	0	0	0	0	0	0	0	1	1	0	1	1	1	1	8	2	0	4	2	8	8	8	8	8	8	8
2	852	22	1	1	21	109	3	1	0	1	1	1	0	1	6	2	3	2	6	6	6	15	10	13	0	0	0	4	5	4	5	4	4	6	6	6	4	49	2	17	22	9	8	8	8	8	8	8	8
2	853	22	1	2	21	222	2	1	0	0	0	0	0	0	2	0	0	0	0	2	0	3	1	2	0	0	0	0	0	0	0	0	0	1	0	0	0	1	0	0	1	0	8	8	8	8	8	8	8
2	854	22	1	2	29	109	3	0	0	6	1	1	2	1	2	0	1	6	6	6	6	4	6	3	0	0	0	0	1	0	2	3	4	2	4	3	4	35	9	7	13	5	8	8	8	8	8	8	8
2	855	22	1	2	32	218	3	0	0	0	2	1	0	2	1	1	2	2	3	6	6	4	3	7	0	0	0	6	6	0	6	6	6	4	6	4	4	46	1	15	18	12	8	8	8	8	8	8	8
2	856	22	2	1	47	107	2	0	0	2	0	0	0	2	0	0	0	0	0	0	1	2	0	0	0	0	0	1	0	0	1	1	0	1	1	1	1	9	2	1	4	2	8	8	8	8	8	8	8
2	857	22	1	1	77	116	1	0	0	4	0	0	0	4	0	3	2	0	6	6	0	0	0	0	0	0	0	0	0	0	4	4	4	2	2	2	4	25	4	3	10	8	8	8	8	8	8	8	8
2	858	22	1	2	65	103	6	1	0	4	4	4	3	3	3	0	0	1	0	2	3	0	0	0	0	0	0	0	0	0	2	2	0	2	2	2	2	24	11	1	8	4	8	8	8	8	8	8	8
2	861	22	2	2	55	214	3	0	0	2	0	2	2	0	0	0	0	0	4	3	3	1	1	2	0	0	7	0	0	0	0	0	0	2	1	3	0	12	6	0	6	0	8	8	8	8	8	8	8
2	862	22	9	1	23	109	3	0	0	1	0	3	3	0	2	2	2	5	4	5	5	0	0	0	0	0	0	1	0	0	1	1	2	2	1	3	4	27	7	8	10	2	8	8	8	8	8	8	8
2	863	22	1	1	21	109	6	1	0	6	0	2	3	0	3	0	4	0	4	6	6	10	2	2	0	0	0	0	1	2	3	3	3	4	5	3	5	37	11	3	17	6	8	8	8	8	8	8	8
2	864	22	2	2	60	101	8	0	0	6	0	0	0	0	0	0	0	0	0	0	1	0	0	0	0	0	0	0	0	0	0	0	0	0	0	0	0	6	6	0	0	0	8	8	8	8	8	8	8
2	865	22	2	2	21	222	2	1	0	1	1	0	1	0	2	0	1	1	1	6	6	0	0	2	0	0	0	0	2	1	1	0	0	4	4	3	3	20	2	4	14	1	8	8	8	8	8	8	8
2	866	22	1	1	24	104	3	1	0	5	4	5	4	4	4	4	4	4	5	6	6	20	20	20	0	0	0	5	5	5	5	5	5	5	5	5	5	67	14	23	20	10	8	8	8	8	8	8	8
2	867	22	1	2	39	104	3	0	0	0	0	2	0	0	4	0	0	0	0	0	0	4	0	0	0	0	0	0	0	0	1	1	0	0	0	0	0	4	2	0	0	2	8	8	8	8	8	8	8
2	868	22	1	1	29	106	7	0	0	1	1	1	1	2	6	1	1	0	3	3	3	0	0	0	0	0	0	2	4	2	2	4	1	6	6	6	3	41	3	9	21	6	8	8	8	8	8	8	8
2	869	22	1	2	70	106	6	0	0	0	0	3	0	0	6	0	0	0	0	6	6	0	0	0	0	0	0	0	0	0	1	1	0	1	1	1	1	9	3	0	4	2	8	8	8	8	8	8	8
2	870	22	9	1	23	109	6	0	0	2	1	1	1	3	5	0	0	4	4	4	4	0	0	0	0	0	0	0	0	0	3	3	5	5	5	0	4	28	4	4	14	6	8	8	8	8	8	8	8
2	871	22	1	1	46	114	2	1	0	6	0	6	6	0	6	0	0	0	6	6	6	5	0	7	0	0	0	0	1	3	1	2	3	2	2	3	4	37	18	4	11	3	8	8	8	8	8	8	8
2	872	22	9	1	25	104	6	1	1	4	3	3	3	1	3	1	1	1	4	3	4	0	0	6	0	0	0	0	2	0	3	3	3	4	4	2	2	32	10	4	12	6	8	8	8	8	8	8	8
2	873	22	2	1	35	106	2	0	0	0	0	4	0	0	6	0	0	1	0	6	6	0	0	0	0	0	0	0	0	1	3	3	3	3	3	4	4	26	4	2	14	6	8	8	8	8	8	8	8
2	874	22	2	2	53	106	2	0	0	6	0	0	6	1	1	1	2	3	3	6	6	0	0	0	0	0	0	0	1	0	2	3	0	2	3	2	1	31	12	5	8	5	8	8	8	8	8	8	8
2	875	22	2	2	22	107	3	0	0	2	0	0	0	1	1	0	0	0	4	2	6	5	3	0	0	0	0	0	0	0	3	3	1	3	3	1	1	16	2	0	8	6	8	8	8	8	8	8	8
2	877	22	1	1	53	233	1	0	0	3	1	3	1	1	4	1	1	5	6	6	6	4	4	2	0	0	0	0	0	0	4	3	1	6	4	3	4	36	7	6	17	7	8	8	8	8	8	8	8
2	878	22	2	1	33	106	3	0	0	1	1	2	2	0	6	1	0	3	5	5	6	0	0	0	0	0	0	0	1	1	2	2	1	4	4	5	2	30	5	6	15	4	8	8	8	8	8	8	8
2	879	22	2	1	38	106	1	0	0	0	0	0	1	1	5	0	0	1	1	6	6	2	1	0	0	0	0	0	0	0	0	0	0	0	0	0	0	2	1	1	0	0	8	8	8	8	8	8	8
2	880	22	2	2	27	106	2	0	0	0	0	0	0	1	6	3	1	1	1	5	5	3	1	1	0	0	2	0	4	0	1	6	2	3	4	5	3	35	0	8	15	7	8	8	8	8	8	8	8
2	881	22	2	2	25	106	2	0	0	1	0	0	0	0	3	3	3	0	0	0	3	7	3	0	0	0	0	0	0	3	0	0	1	1	3	2	1	14	1	6	7	0	8	8	8	8	8	8	8
2	882	22	2	2	50	231	2	0	0	1	1	0	2	6	2	1	1	1	5	5	4	6	2	0	2	0	0	0	1	3	4	2	3	5	5	6	4	33	3	6	20	6	8	8	8	8	8	8	8
2	883	22	2	2	52	199	1	0	0	2	0	5	0	0	3	0	0	1	4	2	2	0	0	5	0	0	0	0	1	0	0	0	0	0	0	1	0	10	7	2	1	0	8	8	8	8	8	8	8
2	885	22	1	2	29	214	3	0	0	3	2	2	0	3	6	0	0	1	2	6	6	10	10	10	0	0	0	0	0	0	4	3	6	6	6	6	4	34	5	1	22	7	8	8	8	8	8	8	8
2	886	22	1	1	26	214	2	0	0	0	0	0	0	0	6	0	0	0	0	0	0	13	0	0	0	0	0	0	0	0	0	0	0	1	1	1	0	3	0	0	3	0	8	8	8	8	8	8	8
2	889	22	1	1	23	102	3	0	0	1	1	1	1	0	6	3	3	0	6	6	6	1	0	0	0	0	0	0	1	0	2	2	0	2	2	2	4	21	3	4	10	4	8	8	8	8	8	8	8
2	890	22	1	1	22	104	3	1	0	1	1	3	3	0	6	0	0	0	6	6	6	3	1	1	0	0	0	1	1	0	4	5	0	5	5	4	5	38	7	2	19	9	8	8	8	8	8	8	8
2	892	22	1	1	21	107	6	0	0	0	0	1	1	0	1	1	0	1	0	6	6	7	7	5	0	0	0	0	0	0	0	3	1	2	0	0	0	12	2	2	2	3	8	8	8	8	8	8	8
2	893	22	1	1	41	106	6	0	0	0	0	0	0	0	6	0	0	0	0	1	0	0	0	0	0	0	0	0	0	0	0	0	0	2	2	2	2	8	0	0	8	0	8	8	8	8	8	8	8
2	894	22	1	1	23	104	3	1	0	3	1	4	4	0	6	0	0	6	6	6	6	0	0	0	0	5	2	0	2	1	6	6	3	6	6	3	6	53	11	9	21	12	8	8	8	8	8	8	8
2	895	22	1	2	22	107	3	0	0	0	0	1	1	0	0	1	0	1	0	0	0	8	8	6	0	0	0	0	0	0	0	2	0	2	0	0	0	10	2	2	2	2	8	8	8	8	8	8	8
2	896	22	1	1	36	108	3	0	0	0	0	0	0	0	6	0	0	0	6	0	0	15	10	15	0	0	0	0	0	0	1	1	0	2	2	1	2	9	0	0	7	2	8	8	8	8	8	8	8
2	897	22	2	2	63	210	2	0	0	0	0	0	0	0	0	0	0	0	0	0	0	10	7	0	0	0	0	0	0	0	0	0	0	0	0	0	0	0	0	0	0	0	8	8	8	8	8	8	8
2	898	22	2	1	24	222	3	1	0	1	1	3	3	0	5	1	1	0	4	5	6	1	0	0	0	3	0	0	2	0	4	4	2	5	5	5	6	39	7	3	21	8	8	8	8	8	8	8	8
2	899	22	1	1	24	223	3	0	0	2	2	2	0	2	2	0	0	0	3	6	6	0	0	0	0	0	0	0	1	0	2	2	2	3	4	3	3	22	4	1	13	4	8	8	8	8	8	8	8
2	900	22	1	1	39	106	3	0	0	6	0	2	0	0	0	0	0	0	0	1	0	0	0	0	0	0	10	0	1	0	0	0	0	2	1	3	0	15	8	1	6	0	8	8	8	8	8	8	8
2	901	23	1	1	45	223	3	0	0	0	0	0	0	0	0	0	0	6	6	6	6	28	28	28	0	0	0	0	1	2	2	2	2	6	6	6	6	37	0	9	24	4	8	8	8	8	8	8	8
2	902	23	1	2	33	223	2	0	0	1	1	1	0	1	6	1	1	2	6	6	6	20	25	20	0	0	5	6	6	4	6	6	4	6	6	6	6	57	2	19	24	12	8	8	8	8	8	8	8
2	903	23	2	1	31	223	6	0	0	3	1	3	1	1	6	0	0	1	6	6	6	10	8	8	0	0	0	1	1	2	3	3	3	5	6	6	6	41	7	5	23	6	8	8	8	8	8	8	8
2	904	23	2	1	54	223	6	0	0	0	0	1	0	0	0	0	0	0	0	1	0	0	0	0	0	0	0	0	0	0	0	0	0	0	0	0	0	1	1	0	0	0	8	8	8	8	8	8	8
2	905	23	1	1	39	223	6	0	0	0	0	0	6	0	0	0	0	0	0	0	0	4	0	0	0	0	0	0	1	0	0	0	0	1	1	0	0	9	6	1	2	0	8	8	8	8	8	8	8
2	906	23	1	1	26	223	6	0	0	6	0	6	6	0	6	0	0	0	6	1	6	0	0	0	0	0	12	0	1	0	6	6	0	2	2	2	2	39	18	1	8	12	8	8	8	8	8	8	8
2	907	23	2	1	58	223	3	0	0	5	0	6	5	0	0	0	0	0	0	6	6	3	3	3	0	0	0	0	1	0	0	0	0	4	4	4	4	33	16	1	16	0	8	8	8	8	8	8	8
2	908	23	2	2	68	223	3	0	0	6	0	3	0	0	0	0	0	0	0	0	0	0	0	0	0	0	20	0	0	0	0	0	0	0	0	0	0	9	9	0	0	0	8	8	8	8	8	8	8
2	910	23	1	1	23	223	2	0	0	0	0	0	1	0	2	0	0	1	1	1	3	8	0	0	0	0	0	0	0	0	2	1	0	0	2	2	2	10	1	1	6	3	8	8	8	8	8	8	8
2	911	23	1	1	21	223	6	0	0	1	0	1	1	0	1	0	1	1	2	2	2	5	2	2	0	0	0	0	1	0	2	2	1	1	1	1	0	12	3	2	3	4	8	8	8	8	8	8	8
2	913	23	1	1	35	223	6	0	0	6	0	6	0	0	6	0	0	0	6	6	6	0	0	0	0	0	0	0	1	0	6	6	0	6	6	6	6	49	12	1	24	12	8	8	8	8	8	8	8
2	915	23	1	1	22	223	3	1	0	4	0	1	0	0	6	0	1	1	6	6	6	6	6	6	1	0	0	1	5	4	6	6	2	6	6	6	6	52	5	11	24	12	8	8	8	8	8	8	8
2	916	23	1	1	65	223	1	0	0	0	0	0	0	0	6	0	0	0	0	6	6	0	0	0	0	0	0	0	6	0	0	6	0	3	3	6	4	34	0	6	16	6	8	8	8	8	8	8	8
2	918	23	1	1	44	223	2	0	0	1	0	2	6	0	3	1	0	0	3	6	6	2	2	3	0	8	0	0	1	4	0	0	1	6	4	2	1	28	9	6	13	0	8	8	8	8	8	8	8
2	919	23	1	1	37	223	3	0	0	5	0	0	0	0	0	0	0	0	0	0	0	0	0	0	0	0	0	0	1	0	1	1	1	1	1	1	1	12	5	1	4	2	8	8	8	8	8	8	8
2	922	23	1	1	53	223	3	0	0	1	0	4	5	0	4	0	0	0	6	6	6	8	8	4	0	0	0	0	1	1	2	3	2	6	4	4	3	35	10	2	17	5	8	8	8	8	8	8	8
2	923	23	1	1	46	223	2	0	0	6	0	0	6	0	0	0	0	0	0	0	0	0	0	0	0	0	0	0	0	0	0	0	0	0	0	0	0	12	12	0	0	0	8	8	8	8	8	8	8
2	925	23	1	1	72	223	0	0	0	1	0	1	1	0	1	2	1	0	2	6	6	10	10	15	0	0	0	0	6	0	4	5	2	5	6	6	6	44	3	8	23	9	8	8	8	8	8	8	8
2	927	23	1	1	48	223	1	0	0	6	0	1	0	0	6	0	0	0	0	1	0	2	0	3	3	15	20	1	1	4	4	4	3	2	2	5	5	35	7	6	14	8	8	8	8	8	8	8	8
2	929	23	1	1	32	223	3	0	0	6	0	0	1	0	6	0	0	0	6	6	6	8	2	0	0	0	8	0	1	0	2	2	0	2	2	2	2	20	7	1	8	4	8	8	8	8	8	8	8
2	930	23	1	1	23	223	3	0	0	1	0	0	0	0	0	0	0	0	0	6	0	2	2	5	0	0	0	0	0	0	2	0	2	1	2	1	1	6	1	0	5	2	8	8	8	8	8	8	8
2	931	23	1	1	48	223	6	0	0	6	0	6	6	0	0	0	0	0	0	0	0	2	2	2	0	0	0	0	0	1	0	0	0	1	0	1	0	21	18	1	2	0	8	8	8	8	8	8	8
2	932	23	2	1	24	223	3	0	0	6	0	0	0	0	0	0	0	0	0	0	0	0	0	2	0	0	0	0	0	0	1	4	0	1	1	2	1	19	6	0	5	5	8	8	8	8	8	8	8
2	933	23	2	2	20	220	3	1	0	3	1	1	2	1	2	0	0	0	3	6	2	6	1	6	0	28	10	2	1	3	5	4	3	4	4	3	3	34	6	6	14	9	8	8	8	8	8	8	8
2	934	23	1	1	40	223	6	0	0	0	0	0	0	0	0	0	0	0	0	0	0	0	0	0	0	0	0	0	0	0	0	0	0	2	2	0	0	4	0	0	4	0	8	8	8	8	8	8	8
2	935	23	1	1	23	223	6	0	0	6	1	6	6	0	6	0	0	0	0	0	0	28	0	0	0	10	20	0	0	0	0	2	0	0	0	1	0	23	18	0	1	2	8	8	8	8	8	8	8
2	936	23	1	1	72	223	1	0	0	0	0	0	0	0	0	0	0	0	2	2	3	2	2	2	0	0	0	0	0	0	0	0	2	1	0	0	3	4	0	0	4	0	8	8	8	8	8	8	8
2	937	23	1	1	30	223	3	0	0	0	0	0	0	0	0	0	0	0	1	3	1	0	0	0	0	0	0	0	0	0	0	2	0	1	1	0	0	6	0	0	2	2	8	8	8	8	8	8	8
2	938	23	1	2	19	223	2	0	0	0	0	0	0	0	0	0	0	0	0	0	0	1	0	0	0	0	0	0	0	0	0	0	0	0	6	0	0	6	0	0	6	0	8	8	8	8	8	8	8
2	939	23	1	1	22	223	3	1	0	1	0	0	0	3	6	0	0	1	6	6	6	10	10	10	0	0	1	1	6	3	4	3	2	5	6	2	4	35	1	11	17	7	8	8	8	8	8	8	8
2	940	23	1	1	54	299	3	0	0	2	0	6	0	0	6	0	0	0	6	6	6	5	3	4	0	0	8	1	1	0	4	4	2	4	4	2	3	31	8	2	13	8	8	8	8	8	8	8	8
2	941	23	1	1	25	223	3	0	0	0	0	0	0	0	6	0	0	0	6	6	6	0	0	0	0	0	0	0	1	6	0	0	0	1	1	1	0	10	0	7	3	0	8	8	8	8	8	8	8
2	942	23	1	1	56	220	1	0	0	3	0	0	0	0	0	0	2	0	0	0	0	0	0	0	0	0	0	0	0	0	0	5	1	3	5	1	2	24	3	0	11	5	8	8	8	8	8	8	8
2	943	23	1	1	33	223	6	0	0	2	4	3	0	4	0	0	0	5	6	6	6	15	10	10	0	0	0	0	0	1	6	6	4	6	6	6	6	47	5	6	24	12	8	8	8	8	8	8	8
2	944	23	1	1	34	223	3	0	0	0	0	1	0	0	2	0	0	2	2	3	1	0	0	0	0	0	0	1	1	0	2	2	1	2	2	3	2	18	1	4	9	4	8	8	8	8	8	8	8
2	945	23	1	2	31	223	3	1	0	3	0	0	0	0	0	0	0	0	0	0	0	0	0	0	0	0	0	0	0	0	2	2	0	2	1	0	0	10	3	0	3	4	8	8	8	8	8	8	8
2	946	23	1	1	59	299	3	0	0	3	0	3	3	0	6	3	5	0	3	5	3	4	2	2	0	0	2	1	1	1	1	1	1	4	6	6	6	39	9	6	22	2	8	8	8	8	8	8	8
2	947	23	1	1	31	220	0	0	0	1	1	3	0	1	1	2	3	1	2	2	2	2	4	6	3	7	9	1	5	3	5	2	4	2	1	5	6	34	4	12	14	7	8	8	8	8	8	8	8
2	948	23	1	2	22	223	3	0	0	0	1	0	0	6	6	0	2	0	2	2	6	15	3	0	0	0	5	0	0	1	0	1	0	2	2	2	4	13	0	1	10	1	8	8	8	8	8	8	8
2	949	23	1	1	24	223	3	0	0	1	0	1	1	0	0	0	0	0	6	6	6	3	1	3	0	0	5	1	1	2	3	3	1	5	5	5	5	33	3	4	20	6	8	8	8	8	8	8	8
2	951	23	9	2	29	223	3	0	0	0	0	1	0	0	3	0	0	0	2	1	1	2	1	1	0	0	0	0	1	2	1	2	0	1	1	2	2	14	1	3	6	3	8	8	8	8	8	8	8
2	952	23	1	1	50	223	2	0	0	3	0	0	0	0	0	0	0	0	2	6	6	0	0	0	0	0	20	0	0	0	0	0	0	0	0	6	0	9	3	0	6	0	8	8	8	8	8	8	8
2	953	23	1	1	38	223	2	0	0	0	0	0	0	0	0	0	0	0	0	6	6	6	6	4	0	0	0	0	1	0	0	0	0	2	2	2	2	9	0	1	8	0	8	8	8	8	8	8	8
2	954	23	1	1	37	223	6	0	0	4	0	1	0	0	0	0	0	0	0	1	0	0	0	0	0	0	0	0	0	0	1	1	0	1	1	0	1	10	5	0	3	2	8	8	8	8	8	8	8
2	955	23	1	2	19	223	3	1	0	0	0	0	0	0	0	0	0	0	1	1	1	0	0	0	0	0	0	0	0	0	0	1	0	1	1	0	0	4	0	0	2	1	8	8	8	8	8	8	8
2	956	23	1	2	62	223	2	0	0	0	0	0	0	0	0	0	0	0	6	6	6	4	4	2	0	0	0	0	0	0	0	0	0	4	2	4	0	10	0	0	10	0	8	8	8	8	8	8	8
2	957	23	1	1	64	223	2	0	0	0	0	0	0	0	0	0	0	0	0	0	0	0	0	0	0	0	0	0	0	0	0	0	0	0	0	0	0	0	0	0	0	0	8	8	8	8	8	8	8
2	958	23	1	1	56	223	2	0	0	0	0	0	0	0	0	0	0	0	0	0	0	0	0	0	0	0	0	0	0	0	0	0	0	0	0	0	0	0	0	0	0	0	8	8	8	8	8	8	8
2	959	23	1	1	55	223	2	0	0	6	0	0	0	0	0	0	0	0	0	1	1	0	0	0	0	0	0	0	0	0	0	2	0	2	2	2	2	18	6	0	8	2	8	8	8	8	8	8	8
2	960	23	1	2	37	223	1	0	0	1	1	0	0	6	0	3	0	0	1	6	6	0	0	0	0	0	0	0	1	0	4	2	0	2	4	0	0	15	1	4	6	6	8	8	8	8	8	8	8
2	961	23	1	1	20	109	3	1	1	0	0	6	6	5	6	0	0	0	6	6	6	0	0	0	0	0	6	1	0	0	5	6	2	6	6	6	6	49	12	1	24	11	8	8	8	8	8	8	8
2	962	23	1	1	38	109	3	0	0	1	0	0	0	0	1	0	0	0	1	1	1	2	2	2	0	0	0	0	0	0	1	1	0	1	1	0	0	5	1	0	2	2	8	8	8	8	8	8	8
2	963	23	1	2	68	109	1	0	0	6	0	6	6	0	6	6	6	0	6	0	0	2	3	3	0	0	0	0	1	0	0	1	0	2	2	0	1	32	18	7	5	1	8	8	8	8	8	8	8
2	964	23	1	1	60	109	1	0	0	0	0	5	0	0	0	0	0	1	2	6	1	28	3	3	0	0	0	0	0	0	0	0	0	2	2	2	0	12	5	1	6	0	8	8	8	8	8	8	8
2	965	23	1	1	39	109	3	0	0	0	0	0	0	0	0	0	0	0	0	0	0	0	0	0	0	0	0	0	0	0	0	0	0	2	0	0	0	2	0	0	2	0	8	8	8	8	8	8	8
2	966	23	1	2	24	209	3	0	0	0	1	0	0	0	6	6	0	0	1	1	0	15	0	5	0	0	0	0	0	0	0	0	0	0	1	1	0	8	0	6	2	0	8	8	8	8	8	8	8
2	967	23	1	1	52	223	6	0	0	3	1	3	2	0	0	0	0	0	1	1	0	3	0	5	0	0	0	0	0	0	0	0	0	1	2	1	2	14	8	0	6	0	8	8	8	8	8	8	8
2	968	23	1	1	59	223	3	0	0	0	0	0	0	0	0	1	0	0	2	6	6	4	0	28	0	0	0	0	0	0	3	3	0	2	2	0	0	11	0	1	4	6	8	8	8	8	8	8	8
2	969	23	1	2	22	223	3	0	0	0	0	0	0	0	1	0	0	0	0	0	0	2	1	0	0	0	0	0	0	0	0	0	0	1	6	0	0	7	0	0	7	0	8	8	8	8	8	8	8
2	970	23	1	1	30	223	3	0	0	4	0	6	0	0	4	0	0	0	0	6	6	2	0	0	0	0	0	0	0	0	1	0	0	3	2	4	2	21	10	0	11	1	8	8	8	8	8	8	8
2	971	23	1	1	27	109	3	1	0	1	0	0	3	0	0	0	0	0	0	0	0	4	2	2	0	0	0	0	1	0	0	0	0	1	0	0	1	7	4	1	2	0	8	8	8	8	8	8	8
2	972	23	1	2	28	209	3	0	0	0	0	0	0	0	0	0	0	0	0	0	0	2	0	0	0	0	0	0	0	0	3	1	0	2	2	0	1	7	0	0	5	4	8	8	8	8	8	8	8
2	973	23	1	1	37	209	1	0	0	0	0	0	0	0	2	0	0	0	1	3	1	3	0	0	0	0	0	0	0	0	0	0	1	0	0	0	0	0	0	0	0	0	8	8	8	8	8	8	8
2	974	23	1	1	28	109	6	0	0	4	1	5	5	0	1	1	0	0	1	0	1	3	3	3	0	3	1	0	1	0	4	4	0	2	4	2	0	32	14	2	8	8	8	8	8	8	8	8	8
2	976	23	1	1	22	223	6	0	0	6	0	3	0	0	6	2	0	5	6	4	0	4	2	20	0	0	0	3	0	0	4	5	0	4	2	4	0	39	9	10	10	9	8	8	8	8	8	8	8
2	977	23	1	2	21	223	3	0	0	4	0	0	0	0	0	0	0	0	4	5	4	4	1	5	0	0	0	0	3	0	0	0	0	2	4	2	0	15	4	3	8	0	8	8	8	8	8	8	8
2	978	23	1	1	34	223	3	0	0	2	0	2	1	0	4	0	0	1	1	6	6	5	0	5	0	0	0	0	1	0	3	4	0	6	6	5	4	36	5	2	21	7	8	8	8	8	8	8	8
2	979	23	1	1	41	209	1	0	0	6	6	6	6	0	0	6	0	0	6	0	0	0	0	0	0	0	0	0	1	0	0	1	0	0	1	1	1	30	18	7	3	1	8	8	8	8	8	8	8
2	980	23	1	1	18	209	3	1	0	0	0	0	0	0	0	0	0	0	0	0	0	28	0	0	0	0	0	0	0	0	0	0	0	0	0	0	0	0	0	0	0	0	8	8	8	8	8	8	8
2	981	23	1	2	19	223	3	0	0	1	1	2	2	0	0	0	0	0	0	1	0	1	0	0	0	0	0	0	0	0	2	0	0	2	4	3	2	16	5	0	11	2	8	8	8	8	8	8	8
2	982	23	1	1	36	109	3	1	0	0	0	0	0	0	0	0	0	0	0	0	0	5	0	0	0	0	0	0	0	0	0	0	0	1	0	0	0	1	0	0	1	0	8	8	8	8	8	8	8
2	983	23	1	1	33	109	3	1	0	0	0	0	0	0	2	0	0	1	0	1	1	4	2	1	0	0	0	1	1	0	2	2	1	3	4	4	3	21	0	3	14	4	8	8	8	8	8	8	8
2	984	23	2	1	48	109	1	0	0	3	5	2	1	1	5	4	5	2	1	4	5	1	5	1	0	0	5	0	0	0	0	0	0	6	6	3	3	30	6	6	18	0	8	8	8	8	8	8	8
2	985	23	2	1	68	109	2	0	0	0	1	0	0	1	0	0	1	0	1	6	0	0	8	0	0	0	0	0	0	2	0	0	0	3	1	0	4	10	0	2	8	0	8	8	8	8	8	8	8
2	986	23	1	2	19	223	3	1	0	3	2	0	1	0	0	0	0	0	0	0	5	3	0	1	0	0	0	0	0	0	0	4	0	0	2	0	0	14	4	0	2	4	8	8	8	8	8	8	8
2	987	23	1	1	81	223	0	0	0	0	0	0	0	0	0	0	0	0	0	0	0	0	0	0	0	0	0	0	0	0	0	0	0	0	0	0	0	0	0	0	0	0	8	8	8	8	8	8	8
2	988	23	2	1	23	223	3	0	0	2	4	4	4	1	1	2	1	1	2	2	1	15	10	20	2	10	5	3	4	3	4	4	3	5	3	6	6	51	10	13	20	8	8	8	8	8	8	8	8
2	989	23	1	1	33	223	6	0	0	0	0	0	0	0	0	0	0	0	0	0	0	2	1	1	0	0	0	0	0	0	3	3	1	3	4	2	3	18	0	0	12	6	8	8	8	8	8	8	8
2	991	23	9	2	43	223	3	0	0	0	0	0	0	0	0	0	0	0	0	0	0	10	0	0	0	0	0	0	0	0	0	0	0	0	0	0	1	1	0	0	1	0	8	8	8	8	8	8	8
2	992	23	2	1	45	223	2	0	0	0	0	0	0	0	6	1	0	0	6	0	6	0	0	0	0	0	0	0	0	0	2	0	0	0	0	0	1	2	0	1	1	2	8	8	8	8	8	8	8
2	993	23	1	1	19	223	3	0	0	6	0	6	0	0	6	0	0	0	6	0	6	0	0	1	2	0	1	0	0	0	5	4	0	5	2	2	0	29	12	0	9	9	8	8	8	8	8	8	8
2	994	23	1	1	21	223	3	0	0	6	6	1	0	0	1	0	0	6	6	6	6	3	1	0	10	0	2	0	0	1	6	6	4	6	6	4	2	44	7	7	18	12	8	8	8	8	8	8	8
[truncated: 91 more rows]
[truncated: 22 more columns]

## Sheet: Keys
Variable or Value	Label or Measurement Unit		Variable or Value	Label		Variable or Value	Label, Measurement Unit, or Data Type		Variable or Value	Label or Data Type		Variable or Value	Label or Data Type
study	Study in which they participated		living	District or county where the participant was living in		Eating Disorder Examination Questionnaire (EDE-Q)			Body Shape Questionnaire (BSQ)			Rosenberg’s Self-Esteem Scale (RSES)
1	Study 1		101	Álvaro Obregón		EDE-Q items 1–12, & 19			BSQ items			RSES items
2	Study 2		102	Azcapotzalco		0	Ningún día [no days]		1	Nunca [never]		1	Totalmente de acuerdo [completely agree]
			103	Benito Juárez		1	1-5 días [1–5 days]		2	Casi nunca [almost never]		2	De acuerdo [agree]
id	Participant’s ID within the study		104	Coyoacán		2	6-12 días [6–12 days]		3	Algunas veces [sometimes]		3	En desacuerdo [disagree]
			105	Cuajimalpa de Morelos		3	13-15 días [13–15 days]		4	Bastantes veces [many times]		4	Totalmente en desacuerdo [completely disagree]
collector	Collector who administered the instruments (not initials)		106	Cuauhtémoc		4	16-22 días [16–22 days]		5	Casi siempre [almost always]		8	Missing: Not included in Study 1
1	AA		107	Gustavo A. Madero		5	23-27 días [23–27 days]		6	Siempre [always]		9	Missing
2	AB		108	Iztacalco		6	Todos los días [every day]		8	Missing: Not included in Study 2
3	AC		109	Iztapalapa		9	Missing		9	Missing		RSES scores	Arithmetic sums
4	AD		110	La Magdalena Contreras								nse	Negative Self-Esteem factor score
5	AE		111	Miguel Hidalgo		EDE-Q items 13–14 & 16–18	In times		BSQ scores	Arithmetic sums		pse	Positive Self-Esteem factor score
6	AF		112	Milpa Alta		99	Missing		8_overall	8-item BSQ overall score
7	AG		113	Tláhuac
8	AH		114	Tlalpan		EDE-Q item 15	In days
9	AI		115	Venustiano Carranza		99	Missing
10	AJ		116	Xochimilco
11	AK		199	Mexico City, district missing		EDE-Q item 20
12	AL		201	Acolman		0	Ninguna vez [none of the time]
13	AM		202	Almoloya de Juárez		1	Algunas veces [sometimes]
14	BA		203	Amecameca		2	Menos de la mitad de las veces [less than half of the times]
15	BB		204	Atenco		3	La mitad de las veces [half of the times]
16	BC		205	Atizapán		4	Más de la mitad de las veces [more than half of the times]
17	BD		206	Atizapán de Zaragoza		5	La mayoría de las veces [most of the times]
18	BE		207	Chalco		6	Siempre [always]
19	BF		208	Chicoloapan		9	Missing
20	BG		209	Chimalhuacán
21	BH		210	Coacalco de Berriozábal		EDE-Q items 21–28
22	BI		211	Coyotepec		0	Nada en absoluto [not at all]
23	BJ		212	Cuautitlán		1
24	BK		213	Cuautitlán Izcalli		2
			214	Ecatepec de Morelos		3
administration	Type of instrument administration		215	Huehuetoca		4
1	Individually		216	Hueypoxtla		5
2	Collectively		217	Huixquilucan		6	Totalmente [completely]
9	Missing		218	Ixtapaluca		9	Missing
			219	Jiquipilco
sex			220	La Paz		EDE-Q scores	Arithmetic sums
1	Female		221	Metepec		14_overall	14-item EDE-Q overall score
2	Male		222	Naucalpan de Juárez		dr	Dietary Restraint factor score
9	Missing		223	Nezahualcóyotl		ec	Eating Concern factor score
			224	Nicolás Romero		ac	Appearance Concern factor score
age	In years		225	Ocuilan		swoe	Shape and Weight Overevaluation factor score
999	Missing		226	Otumba
			227	Tecámac
education	Highest education level completed		228	Tepetlixpa
0	No schooling		229	Texcoco
1	Primary education		230	Tezoyuca
2	Lower secondary education		231	Tlalnepantla de Baz
3	Upper secondary education		232	Toluca
6	Undergraduate studies		233	Tonanitla
7	Nondoctoral postgraduate studies		234	Tultepec
8	Doctoral studies		235	Tultitlán
9	Missing		236	Valle de Chalco Solidaridad
			238	Malinalco
studying	Was the participant currently studying?		299	State of Mexico, county missing
0	No		999	Missing
1	Yes
9	Missing
diagnosis	Had the participant received a psychiatric diagnosis?
0	No, not received any
1	Yes, received
9	Missing
